# Supplementary material for: Comprehensive analysis of glycerolipid dynamics during tobacco pollen germination and pollen tube growth
Source: Front Plant Sci. 2022 Nov 8;13:1028311. doi: 10.3389/fpls.2022.1028311 (PMC9679300; doi:10.3389/fpls.2022.1028311)
Supplement: Supplementary file 2 [file DataSheet_2.xlsx]

## Sheet: Table S1 Lipid data
Supplementary Table 1. Data on 115 lipid species as percentage of total signal. Times: 0', 30' and 3h
Timepoint	0'						30'							3h							PM
Replicate	1	2	3	4	aver 0'	SE 0'	1	2	3	4	5	aver 30'	SE 30'	1	2	3	4	5	ave 3h	SE 3h	1	2	aver PM	SE PM
DGDG(34:6)	0.0129925	0	0.00174506	0.00657784	0.00532886	0.00290879	0.00197948	0	0	0	0	0.000395896	0.000395896	0	0.00161845	0	0	0	0.000323689	0.000323689	0	0	0	0
DGDG(34:3)	0.00514799	0	0.0204647	0.00538187	0.00774865	0.00441688	0.00296922	0.0051847	0.00252462	0	0.00211292	0.00255829	0.000831	0.0111515	0.016773	0.0207194	0.0155552	0.0161444	0.0160687	0.00152599	0.0445808	0.0500308	0.0473058	0.00272499
DGDG(34:2)	0	0	0	0	0	0	0.00296922	0.00119647	0.0020197	0	0	0.00123708	0.000577719	0.00506888	0	0.0106758	0.00826372	0.00909958	0.00662159	0.00189116	0.0305753	0.0225139	0.0265446	0.00403074
DGDG(34:1)	0	0	0	0	0	0	0	0	0	0.00237892	0	0.000475785	0.000475785	0.00506888	0	0.001194	0	0.00146767	0.00154611	0.000930617	0	0.00236988	0.00118494	0.00118494
DGDG(36:6)	0.182386	0.109269	0.139922	0.0717582	0.125834	0.0234435	0.0542943	0.0538411	0.0353447	0.0249787	0.0565206	0.0449959	0.00629027	0.0212893	0.0211869	0.0392615	0.0303813	0.0314082	0.0287055	0.00341373	0.00552329	0.038708	0.0221157	0.0165924
DGDG(36:5)	0.00956055	0	0	0.0143516	0.00597805	0.00358731	0	0	0	0.00277541	0	0.000555082	0.000555082	0.0337081	0.016773	0.0556263	0.0328118	0.0405078	0.0358854	0.00628706	0.226849	0.142193	0.184521	0.0423283
DGDG(36:4)	0.00220628	0	0	0	0.00055157	0.00055157	0	0	0.00555417	0	0	0.00111083	0.00111083	0.0357356	0.0247181	0.0419304	0.0235759	0.0240699	0.030006	0.00373876	0.0891617	0.104011	0.0965865	0.00742487
DGDG(36:3)	0	0.00539602	0.00571109	0	0.00277678	0.00160446	0.0016967	0	0	0	0	0.000339339	0.000339339	0.00152066	0.000882788	0.0102543	0.00170135	0.0058707	0.00404597	0.00178541	0.00552329	0.0165892	0.0110562	0.00553294
DGDG(36:2)	0	0	0	0	0	0	0	0	0	0	0	0	0	0.00304133	0	0.000351176	0	0.000880605	0.000854622	0.000569937	0.0213041	0.00315984	0.012232	0.00907214
Total DGDG	0.212293	0.114665	0.167843	0.0980696	0.148218	0.0260311	0.0639089	0.0602223	0.0454432	0.030133	0.0586335	0.0516682	0.00622108	0.116584	0.0819522	0.180013	0.112289	0.129449	0.124058	0.0160113	0.423518	0.379576	0.401547	0.021971
MGDG(34:3)	0	0	0.00333147	0.00717582	0.00262682	0.00170759	0.0156944	0.0219353	0.0166625	0.0122911	0.00739522	0.0147957	0.0024115	0.0261047	0.0388427	0.0479707	0.0328118	0.0346371	0.0360734	0.00361448	0.0299836	0.0937419	0.0618627	0.0318792
MGDG(34:1)	0	0	0	0	0	0	0	0	0.00269293	0	0.002289	0.000996385	0.000613493	0.00211203	0.0023541	0.00360541	8.10169e-05	0.00097845	0.0018262	0.000603751	0	0.00342316	0.00171158	0.00171158
MGDG(34:2)	0	0	0	0	0	0	0.00466592	0	0.00656402	0.0114981	0.00686699	0.00591901	0.00185804	0.018248	0.00441394	0.014047	0.0315966	0.017025	0.0170661	0.00436878	0.00867945	0.0376548	0.0231671	0.0144877
MGDG(36:6)	0.238523	0.281043	0.324739	0.257134	0.27536	0.0186183	0.148178	0.165246	0.162754	0.162692	0.167097	0.161193	0.00335669	0.290531	0.342228	0.358644	0.273999	0.277488	0.308578	0.0175027	0.123485	0.135346	0.129416	0.00593077
MGDG(36:5)	0.0588342	0.010792	0.0409295	0	0.0276389	0.0135324	0.262988	0.198614	0.188842	0.296176	0.237703	0.236865	0.0199628	0.589764	0.507603	0.701088	0.542246	0.511044	0.570349	0.0358563	0.538521	0.465813	0.502167	0.0363538
MGDG(36:4)	0.000245142	0	0.0130086	0.0149496	0.00705084	0.00401993	0.307668	0.291673	0.295549	0.269743	0.244218	0.28177	0.0112102	0.41776	0.446838	0.518991	0.500522	0.47856	0.472534	0.0182187	0.841907	0.613009	0.727458	0.114449
MGDG(36:3)	0	0	0	0	0	0	0.036479	0.051847	0.0196921	0.0420276	0.05969	0.0419471	0.0068484	0.0828762	0.0935756	0.133377	0.106213	0.0698613	0.0971806	0.0108529	0.056811	0.0455544	0.0511827	0.0056283
MGDG(36:2)	0	0	0	0	0	0	0	0	0.00353447	0.00753326	0.00158469	0.00253048	0.00140956	0.00101378	0.000441394	0.00456529	0.0245481	0.0111543	0.00834458	0.00447735	0.0138082	0.00605636	0.00993229	0.00387593
Total MGDG	0.297603	0.291835	0.382009	0.279259	0.312676	0.0234259	0.775673	0.729314	0.696291	0.801961	0.726844	0.746017	0.0188792	1.42841	1.4363	1.78229	1.51202	1.40075	1.51195	0.0700539	1.61319	1.4006	1.5069	0.106298
PG(32:0)	0.162676	0.0604354	0.115935	0.0552538	0.0985752	0.0253997	0.211408	0.163039	0.199344	0.170965	0.150862	0.179124	0.0113471	0.452043	0.428859	0.517409	0.400839	0.424099	0.44465	0.0199244	0.85611	0.5891	0.722605	0.133505
PG(34:3)	0.187387	0.13598	0.179899	0.140646	0.160978	0.013209	0.214971	0.171972	0.219137	0.224253	0.161216	0.19831	0.0131417	0.268245	0.354704	0.342383	0.239551	0.256432	0.292263	0.0235055	0.237501	0.235197	0.236349	0.00115198
PG(34:2)	0.446159	0.478447	0.59922	0.540818	0.516161	0.0339478	0.870179	0.699801	0.647044	0.787846	0.62958	0.72689	0.0451807	0.909526	0.882023	1.02374	0.793285	1.0386	0.929436	0.0458217	0.890906	0.952218	0.921562	0.0306557
PG(34:1)	0.010296	0.0679899	0	0.1306	0.0522214	0.0301063	0.0475075	0.09827	0.107448	0.112127	0.121282	0.0973267	0.0129965	0.135542	0.206396	0.163817	0.192593	0.14301	0.168272	0.0137372	0	0.129027	0.0645134	0.0645134
PG(34:0)	0	0	0	0	0	0	0	0	0	0	0	0	0	0	0	0.00393317	0.00340271	0.00739708	0.00294659	0.00138479	0.171222	0.497675	0.334448	0.163226
PG(36:6)	0	0	0	0	0	0	0.00475075	0.00446682	0.0155517	0.00777115	0	0.00650808	0.00257868	0	0	0	0	0	0	0	0	0	0	0
PG(36:5)	0.010296	0.0113316	0.022654	0.0301384	0.018605	0.00475532	0.057009	0.0547185	0.00989652	0	0.0502875	0.0343823	0.0121659	0.0482557	0.0370771	0.0289088	0.0265411	0.0287664	0.0339098	0.00400998	0	0.00516107	0.00258054	0.00258054
PG(36:4)	0.0906046	0.0151089	0.0559687	0.0200923	0.0454436	0.0175907	0.137772	0.134005	0.0607929	0.113237	0.0843055	0.106022	0.0147655	0.0872861	0.119883	0.120552	0.0469574	0.110134	0.0969624	0.0138734	0.0298258	0.0287545	0.0292901	0.000535606
PG(36:3)	0	0	0	0	0	0	0.0261291	0	0.00282758	0	0.00443713	0.00667877	0.00493652	0.0525136	0.00741542	0.0194692	0.0313049	0.0435606	0.0308527	0.00809253	0.0265118	0.0213816	0.0239467	0.0025651
PG(36:2)	0	0	0	0	0	0	0	0	0.00706895	0	0	0.00141379	0.00141379	0.00212893	0.00494362	0.0137661	0.00680542	0.00821898	0.00717261	0.00193792	0.0331397	0.0619329	0.0475363	0.0143966
Total PG	0.907419	0.769293	0.973678	0.917548	0.891984	0.0434154	1.56973	1.32627	1.26911	1.4162	1.20197	1.35666	0.06382	1.95554	2.0413	2.23398	1.74128	2.06022	2.00646	0.0802439	2.24522	2.52045	2.38283	0.137615
LPG(16:1)	0.0199056	0	0	0	0.00497639	0.00497639	0.00791792	0.00521129	0.00659768	0	0	0.00394538	0.00166659	0	0	0	0	0	0	0	0.0154652	0	0.0077326	0.0077326
LPG(16:0)	0	0	0	0.105485	0.0263711	0.0263711	0	0.00781693	0.0296896	0	0	0.0075013	0.0057499	0	0	0	0	0	0	0	0.0706981	0.00663566	0.0386669	0.0320312
LPG(18:3)	0	0	0	0	0	0	0	0	0	0	0	0	0	0	0	0	0	0	0	0	0.0298258	0.0464496	0.0381377	0.00831195
LPG(18:2)	0	0	0	0	0	0	0	0	0	0	0	0	0	0.0175045	0	0	0.00657857	0	0.00481662	0.00341824	0.0243025	0.0258054	0.0250539	0.000751446
Total LysoPG	0.0199056	0	0	0.105485	0.0313475	0.0251538	0.00791792	0.0130282	0.0362873	0	0	0.0114467	0.00668603	0.0175045	0	0	0.00657857	0	0.00481662	0.00341824	0.140292	0.0788907	0.109591	0.0307004
LPC(16:1)	0.00211979	0	0.0013718	0.00517088	0.00216562	0.00109368	0	0	0	0	0	0	0	0.000730525	0	0	0	0	0.000146105	0.000146105	0	0	0	0
LPC(16:0)	0.212685	0.281258	0.246009	0.244755	0.246177	0.0140072	0.0945505	0.0980961	0.111095	0.129521	0.0720681	0.101066	0.00949317	0.0491887	0.056404	0.0405565	0.0422675	0.0569695	0.0490773	0.00342751	0.341149	0.558617	0.449883	0.108734
LPC(18:3)	0.111642	0.0803595	0.0969405	0.0758396	0.0911954	0.00818686	0.0154867	0.0180098	0.0169796	0.0190472	0.0177633	0.0174573	0.000593215	0.00925331	0.00720953	0.00884011	0.00186818	0.0149475	0.00842372	0.00209607	0.0591324	0.0508524	0.0549924	0.00414002
LPC(18:2)	0.375909	0.444569	0.401023	0.363685	0.396297	0.0178693	0.123894	0.125686	0.116916	0.122664	0.0964291	0.117118	0.00537654	0.0367697	0.0385922	0.0506788	0.041567	0.0425861	0.0420388	0.00239598	0.231413	0.3313	0.281356	0.0499435
LPC(18:1)	0.00635936	0.00388836	0.0027436	0	0.00324783	0.00131955	0.00733581	0.00459826	0.00582156	0.00685699	0.0167482	0.00827216	0.00217055	0.0146105	0.00890589	0.0101223	0.00140113	0.00676866	0.00836169	0.00216137	0.0125088	0.081971	0.0472399	0.0347311
LPC(18:0)	0	0	0.00182907	0	0.000457267	0.000457267	0.000407545	0.00613101	0	0	0	0.00130771	0.0012084	0	0.0042409	0	0	0	0.00084818	0.00084818	0.0881301	0.266026	0.177078	0.0889481
Total LysoPC	0.708716	0.810075	0.749917	0.689451	0.73954	0.0266802	0.241674	0.252521	0.250812	0.278089	0.203009	0.245221	0.0121641	0.110553	0.115353	0.110198	0.0871038	0.121272	0.108896	0.00580597	0.732333	1.28877	1.01055	0.278217
LPE(16:0)	0.422606	0.424303	0.518436	0.311084	0.419107	0.0424015	0.302435	0.226972	0.364201	0.25746	0.299157	0.290045	0.0232116	0.260654	0.230436	0.215275	0.256691	0.228783	0.238368	0.00871914	0.918656	2.68977	1.80421	0.885559
LPE(18:3)	0.0183152	0	0.0474099	0.0297846	0.0238774	0.00995718	0.0176062	0	0.0377241	0.0405938	0.00730839	0.0206465	0.00807146	0.0511958	0.046413	0.023905	0.039008	0.0527962	0.0426636	0.00526674	0.0480343	0.0204019	0.0342181	0.0138162
LPE(18:2)	0.449061	0.450433	0.428884	0.316048	0.411107	0.0320667	0.226141	0.249044	0.277575	0.22674	0.306465	0.257193	0.0154938	0.196835	0.15471	0.196228	0.235842	0.214163	0.199556	0.013341	0.561128	0.876554	0.718841	0.157713
LPE(18:1)	0	0	0	0	0	0	0.00117374	0	0	0	0.0292336	0.00608146	0.00579249	0.0329617	0.00122139	0.0003887	0.0121059	0.00324899	0.00998533	0.00611019	0.0283839	0.044447	0.0364155	0.00803156
Total LysoPE	0.889982	0.874736	0.994731	0.656916	0.854091	0.0709295	0.547356	0.476017	0.6795	0.524794	0.642164	0.573966	0.0377548	0.541646	0.432781	0.435797	0.543646	0.498991	0.490572	0.0243275	1.5562	3.63118	2.59369	1.03749
PC(32:0)	0.292746	0.256006	0.29122	0.320517	0.290122	0.0132157	0.257198	0.289453	0.276714	0.28996	0.268948	0.276455	0.00623941	0.247993	0.255381	0.235692	0.229723	0.23994	0.241746	0.00452439	1.02224	0.349555	0.6859	0.336345
PC(34:4)	0.0653571	0.078675	0.0713732	0.0249107	0.060079	0.0120348	0.0530103	0.0620257	0.0532861	0.0605613	0.0572125	0.0572192	0.00183653	0.0443431	0.0453557	0.0493491	0.0472496	0.0464663	0.0465528	0.000855218	0.0164348	0.0182822	0.0173585	0.000923677
PC(34:3)	4.78469	4.96277	5.04723	5.08509	4.96994	0.0668359	4.85064	4.81659	5.07994	4.62982	4.91539	4.85848	0.0729326	4.33202	4.27161	4.06821	4.29544	4.23468	4.24039	0.0458688	4.60503	2.12292	3.36398	1.24105
PC(34:2)	18.4627	18.8133	18.7615	18.5119	18.6374	0.0878398	17.8111	18.1067	18.0144	17.1605	18.064	17.8313	0.1752	16.665	17.3402	15.7575	17.1851	17.0773	16.805	0.284774	15.882	7.3337	11.6079	4.27417
PC(34:1)	0.145011	0.303461	0.182398	0.239142	0.217503	0.034574	2.46203	2.62945	2.57736	2.52596	2.72273	2.58351	0.0444965	3.63332	3.38574	3.17121	3.45125	3.38144	3.40459	0.0741111	1.3367	0.643532	0.990114	0.346583
PC(36:6)	1.05661	1.0465	1.09615	1.12762	1.08172	0.0186777	0.756673	0.742463	0.794149	0.722698	0.742785	0.751754	0.0119008	0.488713	0.515257	0.43855	0.463271	0.503249	0.481808	0.0138584	0.336913	0.147354	0.242134	0.0947796
PC(36:5)	6.40908	6.52253	6.50818	6.78566	6.55636	0.0804858	5.15967	5.23674	5.35805	4.90216	5.38971	5.20927	0.0872427	3.85785	3.86749	3.46848	3.90079	3.82328	3.78358	0.0797374	2.06421	1.05671	1.56046	0.503751
PC(36:4)	15.1383	15.986	15.7061	16.9841	15.9536	0.386098	13.2856	13.9436	13.4744	12.872	13.4303	13.4012	0.172306	10.9739	11.7054	10.1661	11.0409	10.8951	10.9563	0.244626	4.40507	2.65347	3.52927	0.875801
PC(36:3)	0.878237	0.72306	0.725627	0.881837	0.80219	0.0449537	4.02054	4.0937	3.95018	3.53458	4.12517	3.94483	0.106946	4.55749	4.62628	4.01795	4.63654	4.55288	4.47823	0.116338	1.51365	1.04537	1.27951	0.234136
PC(36:2)	0.46635	0.510763	0.435288	0.435106	0.461877	0.0178733	0.992274	1.0537	1.04656	1.0233	0.992173	1.0216	0.013004	1.23551	1.24953	1.10291	1.17674	1.241	1.20114	0.0277095	2.7972	1.44575	2.12148	0.675725
PC(36:1)	0.0170201	0	0.000440575	0.0315535	0.0122535	0.00755482	0.066361	0.0590721	0.0719829	0.00146815	0.0312957	0.046036	0.0131527	0.0502086	0.0629259	0.0533152	0.0724494	0.0703788	0.0618556	0.00444191	0.162705	0.118103	0.140404	0.0223009
PC(38:6)	0.0102121	0.00374643	0.00264345	0	0.00415048	0.00216802	0.00235601	0.0011076	0.00140227	0.00330334	0.00293398	0.00222064	0.000424736	0.00351929	0.00367749	0.003511	0.00134999	0.00407599	0.00322675	0.00048026	0.00766957	0	0.00383479	0.00383479
PC(38:5)	0.0285937	0.026225	0.0330431	0.0199285	0.0269476	0.00273336	0.0188481	0.0276901	0.021034	0.0275279	0.0278728	0.0245946	0.00193174	0.0211158	0.0220649	0.0232116	0.0350997	0.0187496	0.0240483	0.0028587	0.00547827	0.0131632	0.00932071	0.00384244
PC(38:4)	0.0565067	0.058694	0.049785	0.0680891	0.0582687	0.00378263	0.0443716	0.0483653	0.0556232	0.0579921	0.0581905	0.0529085	0.00278057	0.0490355	0.0473988	0.0461632	0.0456746	0.055977	0.0488498	0.00187398	0.0273913	0.00877543	0.0180834	0.00930795
PC(38:3)	0.0408482	0.0337178	0.043617	0.0199285	0.0345279	0.0052943	0.0506543	0.0409813	0.0462747	0.0341346	0.0645475	0.0473185	0.00511386	0.0506778	0.057614	0.049154	0.0654745	0.0570639	0.0559968	0.00290427	0.0597131	0.0493618	0.0545375	0.00517565
PC(38:2)	0.0285937	0.0149857	0.0185042	0.0448392	0.0267307	0.0066896	0.00942405	0.0243672	0.0182294	0.0275279	0.0264058	0.0211909	0.00335164	0.0218196	0.0208391	0.0122885	0.0269998	0.0211952	0.0206284	0.00236572	0.113948	0.0892169	0.101582	0.0123655
PC(40:3)	0.0102121	0.00749285	0.00925208	0.00498213	0.00798478	0.00114836	0.00824605	0.0143988	0.00841359	0.00220223	0.00733494	0.00811913	0.00193858	0.00915016	0.00367749	0.0118984	0.00674994	0.00489119	0.00727344	0.00147973	0.056974	0.0241324	0.0405532	0.0164208
PC(40:2)	0.0837388	0.0636893	0.0700515	0.104625	0.0805261	0.0090566	0.0647904	0.0786397	0.0715155	0.0737747	0.104156	0.0785753	0.00677235	0.0767206	0.057614	0.059492	0.0661495	0.0717375	0.0663427	0.00360531	0.191739	0.1192	0.155469	0.0362698
Total PC	47.9749	49.4116	49.0523	50.6899	49.2822	0.559778	49.9137	51.2691	50.9195	47.9495	51.0311	50.2166	0.612233	46.3184	47.5381	42.735	46.747	46.2995	45.9276	0.829118	34.6051	17.2386	25.9219	8.68325
PE(32:3)	0.016064	0.0058933	0.0124748	0.0313485	0.0164451	0.00539567	0.0166775	0.0174231	0.00661748	0.0103926	0.00923055	0.0120682	0.0021271	0.00885761	0.00771314	0.0174894	0.0127416	0.0115411	0.0116686	0.00171167	0.0172351	0.00920277	0.0132189	0.00401618
PE(32:2)	0.11459	0.104115	0.0866306	0.0992701	0.101151	0.00580066	0.0772107	0.0743385	0.072057	0.108545	0.0799981	0.0824299	0.00666419	0.0682774	0.0707038	0.0658664	0.0792808	0.057278	0.0682813	0.00356203	0.150807	0.046589	0.0986982	0.0521091
PE(32:1)	0.0149931	0.0392886	0.0117818	0.0287361	0.0236999	0.00636542	0.0197659	0.0203269	0.0279405	0.0254042	0.0223072	0.0231489	0.0015518	0.027311	0.0302098	0.0324218	0.0346854	0.0290665	0.0307389	0.00128908	0.0465348	0.0276083	0.0370716	0.00946326
PE(32:0)	0.178846	0.180728	0.155242	0.161967	0.169196	0.00627878	0.114272	0.147515	0.109556	0.118938	0.135381	0.125132	0.00708868	0.0749206	0.0572058	0.0759919	0.0707864	0.0739485	0.0705706	0.00345245	0.148222	0.380765	0.264493	0.116271
PE(34:4)	0.0257024	0.0117866	0	0.0156742	0.0132908	0.00531223	0.033355	0.0296192	0.013235	0.0242494	0.025384	0.0251685	0.00339211	0.0243584	0.0231394	0.0288421	0.0307921	0.0256469	0.0265558	0.00142302	0.0120646	0.00345104	0.00775781	0.00430677
PE(34:3)	2.80799	2.70502	2.66337	2.66462	2.71025	0.0339857	3.24656	3.15358	3.19404	3.39839	3.113	3.22111	0.0495254	4.1055	4.09182	4.631	4.15693	4.27918	4.25289	0.100134	6.07279	2.67743	4.37511	1.69768
PE(34:2)	14.4233	14.5054	14.3322	14.4621	14.4307	0.0368829	15.1846	15.4113	15.0577	16.1022	15.0858	15.3683	0.193715	17.7942	17.8643	19.4888	17.6177	18.1995	18.1929	0.337432	23.1933	12.9713	18.0823	5.111
PE(34:1)	0.0182059	0.0275021	0	0.0600845	0.0264481	0.0125829	0.227308	0.177135	0.369843	0.200347	0.163073	0.227541	0.0372065	0.570947	0.564345	0.671244	0.558151	0.574063	0.58775	0.0210534	0.137019	0.177728	0.157374	0.0203546
PE(36:6)	0.304145	0.286807	0.309098	0.232501	0.283138	0.0175423	0.292165	0.265992	0.26617	0.328522	0.285378	0.287645	0.0114598	0.275324	0.286672	0.300899	0.284208	0.307335	0.290888	0.00581106	0.19131	0.147244	0.169277	0.0220328
PE(36:5)	3.1796	3.14506	3.19909	2.90496	3.10718	0.0683265	2.94574	2.90907	2.80066	3.01328	2.82609	2.89897	0.0389444	2.67795	2.7086	2.92768	2.6775	2.75405	2.74915	0.0467682	1.73471	1.26366	1.49918	0.23553
PE(36:4)	12.0609	11.6275	12.2752	11.7949	11.9396	0.143094	9.77673	9.87714	9.87989	10.6455	10.0336	10.0426	0.156223	8.45791	7.97346	9.09018	8.44341	8.35575	8.46414	0.179571	4.59574	3.88069	4.23822	0.357526
PE(36:3)	0.660767	0.852564	0.704133	0.679217	0.72417	0.0437104	1.11678	1.18245	1.08233	1.23961	1.11151	1.14653	0.0284495	1.74237	1.71746	1.90102	1.82063	1.71022	1.77834	0.0363872	1.04014	0.739097	0.889618	0.150521
PE(36:2)	0.131725	0.0648263	0.110194	0.156742	0.115872	0.0194927	0.174187	0.177715	0.220583	0.19746	0.196149	0.193219	0.0083003	0.301159	0.250677	0.246079	0.255893	0.264163	0.263594	0.00985997	1.58822	1.07845	1.33333	0.254883
PE(36:1)	0	0.0058933	0	0	0.00147332	0.00147332	0.00370611	0	0.00441165	0.00519631	0	0.00266282	0.00111235	0.00775041	0.013498	0.0227055	0.00743258	0.00769406	0.0118161	0.0029508	0.00172351	0.00805242	0.00488797	0.00316445
PE(38:5)	0.0032128	0	0.00415827	0	0.00184277	0.00108128	0.0166775	0.00348462	0.013235	0.00692841	0.00692291	0.00944968	0.0023968	0.011072	0.00771314	0.00736395	0.0148652	0.00769406	0.00974166	0.00144881	0.0103411	0	0.00517054	0.00517054
PE(38:4)	0.0224896	0.0117866	0.0249496	0.00783712	0.0167657	0.00412564	0.0203836	0.00871154	0.0110291	0.0138568	0.0138458	0.0135654	0.00195761	0.0177152	0.0212111	0.0260807	0.00849437	0.0153881	0.0177779	0.00293787	0.00517054	0.0126538	0.00891217	0.00374163
PE(38:3)	0	0	0.0103957	0	0.00259892	0.00259892	0.00555917	0.00174231	0.00441165	0.00346421	0.00230764	0.00349699	0.000692233	0.00885761	0.00192829	0.0098186	0.0148652	0.00897641	0.00888921	0.00206202	0.0206821	0.0241573	0.0224197	0.00173756
PE(40:3)	0.0257024	0.0117866	0.0291079	0.00783712	0.0186085	0.00518911	0.0203836	0.0278769	0.0242641	0.0190531	0.00692291	0.0197001	0.00354847	0.033216	0.0173546	0.0340583	0.0265449	0.0256469	0.0273641	0.0030238	0.0689405	0.0782235	0.073582	0.00464152
PE(40:2)	0.239889	0.210194	0.215537	0.177641	0.210815	0.0128079	0.190247	0.211981	0.235288	0.224596	0.193072	0.211037	0.00874014	0.234358	0.234608	0.249965	0.212005	0.250912	0.23637	0.00706076	0.584271	0.578624	0.581447	0.00282326
PE(42:3)	0.0546177	0.0117866	0.0395035	0.0235113	0.0323548	0.00934522	0.0166775	0.0313615	0.0463223	0.0415705	0.0230764	0.0318016	0.00552876	0.0321088	0.0289243	0.0405017	0.0318539	0.0384703	0.0343718	0.00218529	0.106858	0.115035	0.110946	0.00408843
PE(42:2)	0.356621	0.430211	0.299395	0.329159	0.353847	0.0280083	0.252016	0.264831	0.273522	0.259815	0.288455	0.267728	0.00624918	0.262407	0.227538	0.301001	0.245275	0.287245	0.264693	0.0133972	0.496371	0.708613	0.602492	0.106121
Total PE	34.6394	34.2381	34.4824	33.8381	34.2995	0.174568	33.751	33.9936	33.7131	35.9873	33.6215	34.2133	0.447752	36.7366	36.1991	40.169	36.604	37.2837	37.3985	0.714036	40.2225	24.9286	32.5755	7.64694
PI(32:3)	0.0117968	0	0.00339296	0	0.00379743	0.00278379	0.00226802	0.00142164	0.00269978	0.00211998	0	0.00170188	0.000472549	0.00180685	0.00865366	0.00300432	0.00129957	0.00209267	0.00337141	0.00134931	0	0.0112636	0.00563178	0.00563178
PI(32:2)	0.0131075	0.0120217	0.0127236	0.0223816	0.0150586	0.00245132	0.0128521	0.00355411	0.00449963	0.0176665	0.00376585	0.00846763	0.00287955	0.0153582	0.00393348	0.00951369	0.00606464	0.00784751	0.00854351	0.00193989	0.0288293	0.0112636	0.0200464	0.00878287
PI(32:1)	0.0327688	0.00480866	0.00848239	0.00319737	0.0123143	0.00690725	0.0173881	0.0113732	0.011699	0.00353329	0.00941464	0.0106817	0.00222704	0.0144548	0.0125871	0.00625901	0.0121293	0.0141255	0.0119112	0.00148029	0.00843784	0.00985562	0.00914673	0.000708885
PI(32:0)	0.0712175	0.092166	0.0554183	0.0394342	0.064559	0.0112594	0.0970207	0.0642109	0.0866929	0.0709014	0.0690407	0.0775733	0.00615321	0.115789	0.12692	0.0569987	0.0989115	0.0922518	0.0981743	0.0119743	0.255596	0.0617149	0.158656	0.0969407
PI(34:4)	0.00131075	0	0.00508944	0.00639473	0.00319873	0.00151618	0.00982807	0.00426493	0.00359971	0.0113065	0.00188293	0.00617643	0.00184905	0.00316199	0.00708027	0.00776117	0.0103965	0.00732434	0.00714486	0.00115872	0	0	0	0
PI(34:3)	3.67141	3.28432	3.21907	3.0311	3.30148	0.134487	2.78059	2.4765	2.70158	2.69732	2.67093	2.66538	0.0506498	2.22424	2.176	1.98398	2.18284	2.19259	2.15193	0.0427922	2.28666	1.92466	2.10566	0.180997
PI(34:2)	7.30613	6.79945	6.5306	6.47786	6.77851	0.189444	6.31718	5.67236	5.87742	5.94441	5.97641	5.95756	0.104311	5.83704	5.91517	5.16631	5.80603	5.6387	5.67265	0.13438	6.65887	4.81376	5.73632	0.922551
PI(34:1)	0	0	0	0	0	0	0.00856806	0.0222724	0.0902927	0.0193153	0.0153772	0.0311651	0.014959	0.295119	0.294487	0.246146	0.280851	0.257573	0.274835	0.00988656	0.00949258	0.0157221	0.0126073	0.00311474
PI(36:6)	0.0808296	0.0881588	0.0998095	0.0692762	0.0845186	0.00640963	0.0813966	0.0630262	0.0581953	0.0725503	0.0618228	0.0673982	0.00422724	0.047731	0.0469396	0.0581671	0.0531378	0.0495265	0.0511004	0.00206436	0.0045705	0.0574911	0.0310308	0.0264603
PI(36:5)	0.385361	0.353437	0.399521	0.409263	0.386895	0.0121845	0.362126	0.322002	0.340172	0.317996	0.332337	0.334927	0.00783494	0.291807	0.272984	0.313201	0.285905	0.257921	0.284363	0.00926836	0.192313	0.24334	0.217826	0.0255136
PI(36:4)	0.757177	0.691646	0.741079	0.692762	0.720666	0.0167593	0.682421	0.648033	0.640448	0.653424	0.693545	0.663574	0.0103267	0.694132	0.656629	0.739398	0.650505	0.621348	0.672403	0.0203658	0.351577	0.524694	0.438136	0.0865587
PI(36:3)	0.0900049	0.0953718	0.0811482	0.0820657	0.0871477	0.00338649	0.181945	0.168939	0.191384	0.177136	0.176681	0.179217	0.0036871	0.302949	0.299469	0.377877	0.312618	0.307448	0.320072	0.0146186	0.239072	0.23982	0.239446	0.000373856
PI(36:2)	0.0659745	0.0512924	0.0452394	0.055421	0.0544818	0.00436422	0.0667805	0.0514161	0.0569954	0.0645415	0.0709236	0.0621314	0.00350657	0.113982	0.121414	0.114582	0.111474	0.102715	0.112833	0.00301846	0.440526	0.409008	0.424767	0.0157589
PI(36:1)	0.00436917	0.00561011	0	0	0.00249482	0.00146249	0.00554404	0.00379105	0.00839932	0.00164887	0.00407968	0.00469259	0.00111619	0.00647455	0.00498241	0.0090547	0.0040431	0.00906823	0.0067246	0.00102981	0.00984415	0.0159567	0.0129004	0.00305628
Total PI	12.4915	11.4783	11.2016	10.8892	11.5151	0.346979	10.6259	9.51317	10.0741	10.0539	10.0862	10.0706	0.176016	9.96404	9.94725	9.09225	9.8162	9.56053	9.67606	0.162833	10.4858	8.33855	9.41217	1.07361
PS(34:3)	0.00191832	0	0	0	0.00047958	0.00047958	0.00110643	0.00104031	0	0.00103421	0.00137786	0.000911763	0.000236429	0.0145441	0.00115135	0.0133739	0.00729082	0.0133992	0.00995188	0.00254179	0	0	0	0
PS(34:2)	0.0230198	0	0.0130349	0	0.00901369	0.00558895	0.0149369	0.00780231	0.00592681	0.0170645	0.0144675	0.0120396	0.00217784	0.0565236	0.0431757	0.0621064	0.0484998	0.0505342	0.0521679	0.00327665	0.0941613	0.0216359	0.0578986	0.0362627
PS(36:5)	0	0	0.00186213	0	0.000465533	0.000465533	0.00165965	0	0	0	0.00206679	0.000745288	0.000460911	0	0.00172703	0.000549614	0	0.0011485	0.000685029	0.000335964	0	0	0	0
PS(36:4)	0	0	0.00186213	0.00701915	0.00222032	0.00165873	0	0	0	0.00310264	0.00206679	0.00103389	0.000653965	0.000991642	0.00345406	0.00549614	0.0038039	0.0011485	0.00297885	0.000852715	0	0	0	0
PS(36:3)	0	0	0.00186213	0	0.000465533	0.000465533	0	0	0.0019756	0	0	0.00039512	0.00039512	0.000991642	0.00172703	0.00659537	0.00190195	0.00459402	0.003162	0.00105347	0	0.00103028	0.000515142	0.000515142
PS(36:2)	0	0.00527821	0.00186213	0	0.00178509	0.00124435	0	0.00312092	0	0.00155132	0.00206679	0.00134781	0.000605618	0.00495821	0.00345406	0.00439691	0.00285293	0.00459402	0.00405122	0.000389183	0.0162081	0.00463627	0.0104222	0.00578591
PS(38:2)	0.0047958	0	0.00682782	0.0116986	0.00583055	0.00242374	0.00276609	0.00260077	0.00131707	0.00258554	0.0117118	0.00419625	0.00189682	0.00661095	0.00633244	0.00815261	0.00253594	0.00535969	0.00579832	0.000930695	0	0.00103028	0.000515142	0.000515142
PS(40:3)	0.00863244	0.00527821	0.027932	0.0210574	0.015725	0.00529847	0.0182562	0.0109232	0.0355608	0.0232698	0.0124007	0.0200822	0.00444958	0.0366907	0.0483568	0.0423203	0.038039	0.0356036	0.0402021	0.00233602	0.0154363	0.00721198	0.0113241	0.00411215
PS(40:2)	0.117018	0.130196	0.114832	0.124005	0.121512	0.00349347	0.089068	0.0806238	0.0605851	0.0925622	0.0695818	0.0784842	0.00597668	0.138499	0.158311	0.173586	0.129016	0.137438	0.14737	0.0081278	0.118087	0.0602716	0.0891795	0.028908
PS(42:3)	0.0565904	0.0404663	0.0552433	0.0187177	0.0427544	0.00880533	0.0226819	0.0244472	0.0190975	0.0320607	0.0199789	0.0236532	0.00230775	0.0472683	0.0581433	0.0548698	0.0557906	0.0467058	0.0525556	0.00233686	0.0185235	0.0267874	0.0226554	0.00413192
PS(42:2)	0.22828	0.239279	0.233387	0.198876	0.224956	0.00897892	0.131666	0.130038	0.133024	0.164957	0.14123	0.140183	0.00648679	0.216508	0.17846	0.21664	0.194316	0.170361	0.195257	0.00951751	0.14896	0.0983921	0.123676	0.025284
PS(44:2)	0	0.00351881	0.00124142	0	0.00119006	0.000829567	0.00276609	0	0.00131707	0	0.00757822	0.00233227	0.00140744	0.00264438	0.00287838	0.0119999	0.00158496	0	0.00382152	0.00210674	0	0.00206057	0.00103028	0.00103028
Total PS	0.440254	0.424016	0.459947	0.381374	0.426398	0.0167092	0.284907	0.260597	0.258804	0.338188	0.284528	0.285405	0.0143355	0.526231	0.507171	0.600087	0.485632	0.470887	0.518001	0.0225728	0.411377	0.223056	0.317217	0.0941602
PA(32:0)	0.0086911	0	0.0104452	0.0212005	0.0100842	0.00435254	0.0114578	0.012793	0.0085244	0.0749695	0.0303207	0.0276131	0.0124398	0.0248169	0.00298074	0.0470742	0.0336471	0.0361759	0.028939	0.00739678	0.0909158	0.540796	0.315856	0.22494
PA(34:3)	0.238384	0.225469	0.171141	0.299836	0.233708	0.0264217	0.195499	0.175735	0.163668	0.236957	0.208678	0.196107	0.0128343	0.169439	0.12072	0.217347	0.158798	0.138261	0.160913	0.0164174	0.996078	4.01762	2.50685	1.51077
PA(34:2)	0.525191	0.608082	0.515834	0.590586	0.559923	0.0231115	0.99468	0.941292	0.856702	1.11651	0.939049	0.969647	0.0428322	1.01407	0.744439	1.25215	1.00818	0.981211	1.00001	0.08047	3.66661	19.0205	11.3436	7.67696
PA(34:1)	0	0	0.020087	0	0.00502175	0.00502175	0.0157545	0	0.00085244	0	0	0.00332138	0.00311265	0	0.0253363	0	0.0361091	0	0.0122891	0.00771585	0.272747	0.548798	0.410772	0.138025
PA(36:6)	0.014899	0	0.00964176	0	0.0061352	0.00370115	0.00429668	0.00403988	0.00767196	0	0	0.0032017	0.00145579	0.00770179	0.0178844	0.0224106	0.00984793	0.00743341	0.0130556	0.00301161	0.0079926	0.268064	0.138028	0.130036
PA(36:5)	0.249559	0.273295	0.260328	0.109031	0.223053	0.0383158	0.221279	0.216134	0.276191	0.281135	0.208678	0.240683	0.0156536	0.206665	0.16096	0.235134	0.226502	0.199215	0.205695	0.0129301	0.343682	2.39657	1.37013	1.02644
PA(36:4)	0.363785	0.434995	0.481284	0.296807	0.394218	0.0404746	0.753351	0.714386	0.71264	0.842737	0.737506	0.752124	0.0238842	0.720973	0.542494	0.752594	0.748033	0.725006	0.69782	0.0393209	1.1839	8.61205	4.89798	3.71407
PA(36:3)	0.00124159	0.0227746	0.0080348	0.102974	0.0337563	0.0235062	0.0157545	0.0208727	0.0238683	0.0568965	0.0142686	0.0263321	0.00783413	0.0889985	0.0789896	0.0822909	0.101352	0.0807764	0.0864814	0.0040847	0.392636	1.98781	1.19022	0.797585
PA(36:2)	0.00496634	0.0227746	0	0	0.00693524	0.005408	0.00501279	0.0148129	0.00340976	0.0107099	0	0.00678907	0.00264973	0.0286678	0.00521629	0.0324895	0.0114893	0.000495561	0.0156717	0.00635948	0.391637	2.56995	1.48079	1.08915
Total PA	1.40672	1.58739	1.4768	1.42044	1.47283	0.0410851	2.21708	2.10007	2.05353	2.61991	2.1385	2.22582	0.102105	2.26133	1.69902	2.64149	2.33396	2.16857	2.22088	0.15271	7.3462	39.9622	23.6542	16.308

## Sheet: Table S2 Autoscaled Lipid data_
Supplementary Table 2. Autoscaled lipid data. Data in Supplementary Table 1 were uploaded to the MetaboAnalyst website, where they were auto scaled. The auto scaled value of each lipid in the samples was calculated as follows: [(the amount of the lipid in the sample) – (the average amount of that lipid among all samples)] divided by (the standard deviation for the amount of that lipid among all s…
	Time point	0'				30'					3h
Lipid species	Replicate	1	2	3	4	1	2	3	4	5	1	2	3	4	5
DGDG(34:3)		-0.499793	-1.12479	1.52605	-0.468859	-0.787963	-0.494937	-0.846767	-1.12479	-0.90122	0.294254	1.03776	1.55973	0.8767	0.954628
DGDG(34:2)		-0.711141	-0.711141	-0.711141	-0.711141	0.0113554	-0.457817	-0.239942	-0.711141	-0.711141	0.567047	-0.711141	2.05095	1.41259	1.6338
DGDG(34:1)		-0.477803	-0.477803	-0.477803	-0.477803	-0.477803	-0.477803	-0.477803	1.08603	-0.477803	3.05165	-0.477803	0.220183	-0.477803	0.420164
DGDG(36:6)		2.4634	0.963835	1.59249	0.194506	-0.163667	-0.172961	-0.55231	-0.76491	-0.118007	-0.840577	-0.842677	-0.471979	-0.654106	-0.633044
DGDG(36:5)		-0.293414	-0.782752	-0.782752	-0.0330766	-0.782752	-0.782752	-0.782752	-0.662104	-0.782752	1.01871	0.0984937	2.2097	0.97001	1.38819
DGDG(36:4)		-0.614328	-0.731107	-0.731107	-0.731107	-0.731107	-0.731107	-0.392822	-0.731107	-0.731107	1.60407	0.875117	2.01393	0.799547	0.832229
DGDG(36:3)		-0.721562	0.945875	1.04653	-0.721562	-0.235931	-0.721562	-0.721562	-0.721562	-0.721562	-0.292167	-0.495946	2.49794	-0.234443	1.09752
DGDG(36:2)		-0.361323	-0.361323	-0.361323	-0.361323	-0.361323	-0.361323	-0.361323	-0.361323	-0.361323	3.33829	-0.361323	-0.0114943	-0.361323	0.647752
MGDG(34:3)		-1.21158	-1.21158	-1.03558	-0.781709	-0.219164	0.192962	-0.155235	-0.44391	-0.76722	0.468301	1.30948	1.91226	0.911218	1.03175
MGDG(34:1)		-0.768641	-0.768641	-0.768641	-0.768641	-0.768641	-0.768641	1.28887	-0.768641	0.978381	0.842355	1.02843	1.99026	-0.718821	-0.0289931
MGDG(34:2)		-0.842744	-0.842744	-0.842744	-0.842744	-0.425519	-0.842744	-0.216186	0.327976	-0.182773	1.07239	-0.453309	0.609085	2.54455	0.937514
MGDG(36:6)		-0.108406	0.473123	1.07075	0.146121	-1.34404	-1.11061	-1.14469	-1.14554	-1.0853	0.602896	1.30994	1.53447	0.376787	0.42451
MGDG(36:5)		-1.01168	-1.21631	-1.08794	-1.25309	-0.142072	-0.416276	-0.457901	-0.000705877	-0.249772	1.24985	0.89988	1.72404	1.04744	0.914537
MGDG(36:4)		-1.39437	-1.39538	-1.32874	-1.31876	0.186428	0.10418	0.124114	-0.00858262	-0.139836	0.752537	0.902059	1.27308	1.17811	1.06518
MGDG(36:3)		-1.10901	-1.10901	-1.10901	-1.10901	-0.339141	0.0244456	-0.736297	-0.207867	0.21	0.758555	1.01169	1.95333	1.31068	0.450641
MGDG(36:2)		-0.561677	-0.561677	-0.561677	-0.561677	-0.561677	-0.561677	-0.0567481	0.529145	-0.342426	-0.426075	-0.509939	0.0942847	3.02212	1.0597
PG(32:0)		-0.558643	-1.20575	-0.854479	-1.23854	-0.250208	-0.556349	-0.326564	-0.506181	-0.633416	1.27282	1.12608	1.68653	0.948739	1.09596
PG(34:3)		-0.502002	-1.26524	-0.613168	-1.19596	-0.0924521	-0.730859	-0.0306007	0.0453538	-0.890566	0.698506	1.98217	1.79923	0.272478	0.523117
PG(34:2)		-1.52834	-1.35984	-0.729563	-1.03435	0.684476	-0.204665	-0.479988	0.25481	-0.57113	0.889815	0.746288	1.48585	0.283192	1.56343
PG(34:1)		-1.62751	-0.685031	-1.76207	0.337759	-1.01963	-0.190379	-0.0404488	0.0359802	0.185535	0.418489	1.57595	0.880382	1.35047	0.540492
PG(34:0)		-0.45503	-0.45503	-0.45503	-0.45503	-0.45503	-0.45503	-0.45503	-0.45503	-0.45503	-0.45503	-0.45503	1.17763	0.911362	2.91634
PG(36:6)		-0.49203	-0.49203	-0.49203	-0.49203	0.425267	0.357747	2.99376	1.14353	-0.49203	-0.49203	-0.49203	-0.49203	-0.49203	-0.49203
PG(36:5)		-1.09693	-1.03882	-0.403576	0.0163433	1.52393	1.39542	-1.11934	-1.56354	1.14682	1.03282	0.405641	-0.0526458	-0.185486	-0.0606346
PG(36:4)		0.127228	-1.74653	-0.732414	-1.62284	1.29789	1.20439	-0.612679	0.688944	-0.0291121	0.0448656	0.853892	0.870498	-0.956069	0.611944
PG(36:3)		-0.729985	-0.729985	-0.729985	-0.729985	0.696596	-0.729985	-0.60375	-0.729985	-0.513929	2.16899	-0.347725	0.324938	0.985432	1.66936
PG(36:2)		-0.685094	-0.685094	-0.685094	-0.685094	-0.685094	-0.685094	0.892938	-0.685094	-0.685094	-0.280525	0.388082	2.4838	0.830338	1.16612
LPG(16:1)		3.09673	-0.480357	-0.480357	-0.480357	0.823488	0.310225	0.573129	-0.480357	-0.480357	-0.480357	-0.480357	-0.480357	-0.480357	-0.480357
LPG(16:0)		-0.351576	-0.351576	-0.351576	3.34693	-0.351576	-0.129015	0.649422	-0.351576	-0.351576	-0.351576	-0.351576	-0.351576	-0.351576	-0.351576
LPG(18:2)		-0.344681	-0.344681	-0.344681	-0.344681	-0.344681	-0.344681	-0.344681	-0.344681	-0.344681	3.29698	-0.344681	-0.344681	0.839194	-0.344681
LPC(16:1)		0.961008	-0.449722	0.426369	3.14184	-0.449722	-0.449722	-0.449722	-0.449722	-0.449722	-0.0319958	-0.449722	-0.449722	-0.449722	-0.449722
LPC(16:0)		1.03903	1.84204	1.42927	1.41458	-0.344385	-0.302864	-0.150644	0.0651329	-0.607664	-0.875592	-0.791097	-0.976678	-0.956642	-0.784475
LPC(18:3)		2.0183	1.19127	1.62963	1.07178	-0.523784	-0.45708	-0.484318	-0.429655	-0.463599	-0.688578	-0.74261	-0.699502	-0.883821	-0.538041
LPC(18:2)		1.34337	1.79147	1.50727	1.26359	-0.301355	-0.28966	-0.346891	-0.309381	-0.480597	-0.869951	-0.858057	-0.779176	-0.838643	-0.831991
LPC(18:1)		-0.114409	-0.648552	-0.896009	-1.4285	0.0966651	-0.495098	-0.230663	-0.00684056	2.13129	1.66919	0.436061	0.698998	-1.1862	-0.0259335
LPC(18:0)		-0.464971	-0.464971	0.461217	-0.464971	-0.292175	2.7412	-0.464971	-0.464971	-0.464971	-0.464971	1.73947	-0.464971	-0.464971	-0.464971
LPE(16:0)		1.24595	1.26447	2.29202	0.0285985	-0.0658134	-0.889542	0.608416	-0.556748	-0.101591	-0.52188	-0.851732	-1.01723	-0.565145	-0.869776
LPE(18:3)		-0.625418	-1.55602	0.981114	0.0078923	-0.664568	-1.55602	0.446291	0.604747	-1.23318	1.19016	0.926064	-0.316762	0.517183	1.27853
LPE(18:2)		1.72222	1.73624	1.51597	0.362524	-0.556523	-0.322402	-0.0307526	-0.5504	0.264571	-0.856102	-1.28671	-0.8623	-0.457365	-0.67897
LPE(18:1)		-0.508351	-0.508351	-0.508351	-0.508351	-0.410592	-0.508351	-0.508351	-0.508351	2.09223	2.42475	-0.406342	-0.480615	0.564513	-0.225489
PC(32:0)		0.939498	-0.453331	0.881677	1.99234	-0.40813	0.814689	0.331717	0.833909	0.0373058	-0.757106	-0.47701	-1.22344	-1.44973	-1.06239
PC(34:4)		0.837453	1.8395	1.29011	-2.20577	-0.0915336	0.586794	-0.0707837	0.476612	0.224645	-0.743659	-0.667471	-0.367007	-0.524972	-0.583908
PC(34:3)		0.321894	0.819885	1.05608	1.16197	0.506323	0.411115	1.14755	-0.111183	0.687391	-0.943983	-1.11291	-1.68171	-1.04627	-1.21617
PC(34:2)		0.878133	1.27921	1.2199	0.934451	0.132675	0.470879	0.365313	-0.611548	0.42202	-1.17836	-0.406011	-2.21655	-0.583384	-0.706716
PC(34:1)		-1.51692	-1.4	-1.48933	-1.44746	0.1928	0.316333	0.277901	0.239969	0.385165	1.05709	0.8744	0.716101	0.922735	0.871228
PC(36:6)		1.22934	1.18887	1.38769	1.51372	0.0282401	-0.0286651	0.178316	-0.107811	-0.0273753	-1.04481	-0.938517	-1.24569	-1.1467	-0.986603
PC(36:5)		1.13921	1.23681	1.22446	1.4632	0.06426	0.130572	0.234944	-0.157285	0.262181	-1.05577	-1.04747	-1.39077	-1.01882	-1.08551
PC(36:4)		0.881217	1.27831	1.14717	1.74587	0.0132541	0.321521	0.1017	-0.180469	0.0810454	-1.06969	-0.726969	-1.4481	-1.03829	-1.10657
PC(36:3)		-1.44934	-1.54467	-1.5431	-1.44713	0.48109	0.526035	0.437868	0.182548	0.54537	0.810958	0.853222	0.479501	0.859522	0.808131
PC(36:2)		-1.44823	-1.30824	-1.54614	-1.54671	0.209532	0.403148	0.380637	0.307337	0.209212	0.976224	1.02042	0.558265	0.790987	0.993551
PC(36:1)		-0.896563	-1.5033	-1.49067	-0.375774	0.871519	0.610328	1.07297	-1.45385	-0.38501	0.292713	0.748425	0.404035	1.08969	1.01549
PC(38:6)		3.00974	0.255291	-0.214593	-1.24637	-0.337046	-0.868888	-0.743357	0.0665317	-0.0908254	0.158529	0.225923	0.154996	-0.765627	0.395691
PC(38:5)		0.680542	0.222834	1.54029	-0.993815	-1.20258	0.505923	-0.780212	0.474585	0.541229	-0.764406	-0.581001	-0.359431	1.93767	-1.22162
PC(38:4)		0.520285	0.843937	-0.4743	2.2341	-1.27531	-0.684372	0.389555	0.74007	0.769434	-0.585203	-0.827388	-1.01021	-1.0825	0.441903
PC(38:3)		-0.470506	-1.03767	-0.250276	-2.13449	0.309484	-0.459921	-0.0388713	-1.00452	1.41457	0.311358	0.86307	0.190151	1.4883	0.819314
PC(38:2)		0.696591	-0.877789	-0.470722	2.5761	-1.52124	0.207607	-0.502505	0.573275	0.443454	-0.0871399	-0.200581	-1.18984	0.512177	-0.159387
PC(40:3)		0.750109	-0.0881188	0.454185	-0.862081	0.144062	2.04074	0.19571	-1.71902	-0.136798	0.422769	-1.26425	1.26994	-0.31713	-0.890114
PC(40:2)		0.620292	-0.765407	-0.325691	2.06379	-0.689306	0.267876	-0.224506	-0.0683656	2.0314	0.135237	-1.18529	-1.0555	-0.595373	-0.209166
PE(32:3)		0.440533	-1.11091	-0.106967	2.77203	0.534116	0.647845	-1.00045	-0.424585	-0.601848	-0.658736	-0.833314	0.657959	-0.0662764	-0.249396
PE(32:2)		1.82859	1.22746	0.224083	0.949431	-0.316496	-0.481326	-0.612255	1.4817	-0.156537	-0.829152	-0.68991	-0.967511	-0.197699	-1.46038
PE(32:1)		-1.45947	1.75703	-1.88461	0.359975	-0.827586	-0.753317	0.254641	-0.0811376	-0.491153	0.171303	0.55508	0.847931	1.1476	0.403712
PE(32:0)		1.41948	1.46355	0.866679	1.02418	-0.09283	0.685724	-0.203274	0.016444	0.401549	-1.01442	-1.4293	-0.989336	-1.11125	-1.03719
PE(34:4)		0.378654	-1.23586	-2.32984	-0.784816	1.26651	0.833081	-1.06782	0.21008	0.341711	0.222724	0.0812942	0.742923	0.969157	0.372208
PE(34:3)		-0.940615	-1.09298	-1.15462	-1.15277	-0.291642	-0.429229	-0.369359	-0.0669684	-0.489269	0.979395	0.959149	1.75701	1.0555	1.2364
PE(34:2)		-0.976263	-0.928766	-1.02907	-0.953829	-0.535449	-0.404158	-0.608918	-0.00405362	-0.592651	0.975759	1.01634	1.95708	0.873538	1.21043
PE(34:1)		-1.14937	-1.11132	-1.20899	-0.977947	-0.293431	-0.498813	0.290024	-0.403797	-0.556373	1.11322	1.0862	1.52378	1.06084	1.12598
PE(36:6)		0.710182	-0.0302504	0.921678	-2.34939	0.198572	-0.919146	-0.911575	1.75119	-0.0912886	-0.520632	-0.0360326	0.571553	-0.141262	0.846398
PE(36:5)		1.54	1.34	1.65	2.6e-05	0.228	0.0231	-0.584	0.606	-0.441	-1.27	-1.1	0.127	-1.27	-0.844
PE(36:4)		1.3845	1.09037	1.52997	1.20397	-0.165683	-0.0975346	-0.0956683	0.423933	0.00865333	-1.06073	-1.38951	-0.631624	-1.07057	-1.13006
PE(36:3)		-1.31568	-0.888511	-1.21909	-1.27459	-0.300062	-0.153802	-0.37679	-0.0264915	-0.311786	1.09324	1.03777	1.4466	1.26754	1.02164
PE(36:2)		-0.97928	-1.99452	-1.30603	-0.59962	-0.334876	-0.281335	0.369211	0.0183027	-0.00158678	1.59202	0.825921	0.756136	0.905077	1.03058
PE(36:1)		-0.833471	0.00595992	-0.833471	-0.833471	-0.350399	-0.833471	-0.235446	-0.107601	-0.833471	0.308541	1.245	2.74519	0.256756	0.29936
PE(38:5)		-0.852446	-1.36682	-0.663234	-1.36682	1.84219	-0.798049	1.15325	-0.108856	-0.109957	0.720386	0.0481882	-0.0216939	1.47949	0.0443702
PE(38:4)		1.0476	-0.675972	1.44375	-1.31198	0.708459	-1.17117	-0.797951	-0.342591	-0.344362	0.27875	0.841718	1.62589	-1.20614	-0.0959964
PE(38:3)		-1.06419	-1.06419	1.12126	-1.06419	0.0692378	-0.761	-0.180369	-0.386455	-0.63803	0.786709	-0.720546	0.995742	2.09346	0.812549
PE(40:3)		0.413269	-1.19448	0.806713	-1.65078	-0.201231	0.664496	0.247092	-0.354948	-1.7564	1.28134	-0.551189	1.37865	0.510604	0.406851
PE(40:2)		0.883635	-0.437041	-0.19943	-1.88482	-1.32418	-0.357587	0.678998	0.20347	-1.19854	0.637619	0.648751	1.33176	-0.356492	1.37386
PE(42:3)		1.86162	-1.80604	0.567385	-0.80204	-1.38723	-0.129822	1.15128	0.744378	-0.839287	-0.0658298	-0.338526	0.652859	-0.0876605	0.478908
PE(42:2)		1.24658	2.64987	0.155336	0.7229	-0.74815	-0.503779	-0.338038	-0.599417	-0.0532919	-0.550003	-1.21493	0.185963	-0.876692	-0.0763598
PI(32:3)		2.68524	-0.817534	0.13371	-0.817534	-0.207841	-0.464814	-0.0767505	-0.252789	-0.817534	-0.347858	1.73095	0.0157141	-0.501878	-0.261079
PI(32:2)		0.471388	0.28387	0.405089	2.07294	0.427279	-1.17841	-1.01512	1.25868	-1.14184	0.860072	-1.11289	-0.149234	-0.744857	-0.436971
PI(32:1)		2.84169	-0.909403	-0.41654	-1.12557	0.778239	-0.0287204	0.0150015	-1.08051	-0.291472	0.384712	0.134147	-0.714827	0.0727219	0.340533
PI(32:0)		-0.409086	0.448322	-1.05573	-1.70995	0.647018	-0.695858	0.224313	-0.422021	-0.49818	1.41519	1.87079	-0.991047	0.724406	0.451832
PI(34:4)		-1.26225	-1.56447	-0.173166	0.203042	1.19259	-0.410803	-0.602532	1.61871	-1.09734	-0.728689	0.400627	0.596875	1.35643	0.470972
PI(34:3)		2.01795	1.24275	1.11209	0.735664	0.233982	-0.374976	0.0757623	0.0672252	0.0143866	-0.88017	-0.97676	-1.3613	-0.96307	-0.943535
PI(34:2)		2.22992	1.30059	0.807466	0.710743	0.416022	-0.766687	-0.390568	-0.267693	-0.209005	-0.464643	-0.321328	-1.69487	-0.521512	-0.828435
PI(34:1)		-0.830185	-0.830185	-0.830185	-0.830185	-0.777526	-0.672242	-0.149676	-0.69496	-0.725214	1.4239	1.41905	1.04767	1.31429	1.13545
PI(36:6)		0.884855	1.33646	2.05434	0.172968	0.919787	-0.21214	-0.509809	0.374706	-0.286292	-1.15459	-1.20335	-0.511547	-0.821433	-1.04395
PI(36:5)		1.15241	0.466601	1.4566	1.66588	0.65328	-0.208685	0.181649	-0.294742	0.013321	-0.857366	-1.26173	-0.397766	-0.984154	-1.5853
PI(36:4)		1.8054	0.209595	1.41337	0.236781	-0.0150583	-0.85247	-1.03717	-0.721187	0.255837	0.270143	-0.643124	1.37244	-0.792258	-1.50229
PI(36:3)		-1.13331	-1.07958	-1.22197	-1.21278	-0.21294	-0.343142	-0.118449	-0.261085	-0.265634	0.998366	0.963532	1.74844	1.09516	1.0434
PI(36:2)		-0.431337	-0.955621	-1.17177	-0.808192	-0.402555	-0.951203	-0.751973	-0.482507	-0.254608	1.28298	1.54834	1.30438	1.19341	0.880642
PI(36:1)		-0.164397	0.271223	-1.58239	-1.58239	0.24803	-0.367341	1.25035	-1.11934	-0.266022	0.574679	0.0508759	1.48042	-0.278863	1.48517
PS(34:3)		-0.388521	-0.696697	-0.696697	-0.696697	-0.534713	-0.54662	-0.696697	-0.547717	-0.485839	1.88493	-0.526625	1.67423	0.578875	1.67878
PS(34:2)		-0.122468	-1.12921	-0.582853	-1.12921	-0.495158	-0.824119	-0.910595	-0.397055	-0.516799	1.42233	0.806881	1.67974	1.05236	1.14617
PS(36:5)		-0.751207	-0.751207	1.45461	-0.751207	1.19971	-0.751207	-0.751207	-0.751207	1.71225	-0.751207	1.28453	-0.197689	-0.751207	0.55624
PS(36:4)		-0.890302	-0.890302	-0.126751	2.2399	-0.890302	-0.890302	-0.890302	0.442542	-0.0328318	-0.526236	0.603812	1.54096	0.764364	-0.454249
PS(36:3)		-0.677166	-0.677166	0.186683	-0.677166	-0.677166	-0.677166	0.245597	-0.677166	-0.677166	-0.265277	0.116537	2.64419	0.207357	1.60508
PS(36:2)		-1.20722	1.49841	-0.362042	-1.20722	-1.20722	0.323517	-1.20722	-0.531315	-0.250584	1.32413	0.504947	1.01844	0.177562	1.12579
PS(38:2)		-0.128474	-1.39882	0.441063	1.80625	-0.697366	-0.743702	-1.1035	-0.747971	1.80995	0.380277	0.302216	0.812376	-0.761873	0.0295724
PS(40:3)		-1.26732	-1.51176	0.13912	-0.361859	-0.566	-1.10038	0.695067	-0.200632	-0.992712	0.777409	1.62757	1.18766	0.875665	0.698187
PS(40:2)		0.0494479	0.447403	-0.0165645	0.260453	-0.794567	-1.04956	-1.65469	-0.689049	-1.38301	0.698151	1.29642	1.7577	0.411767	0.666092
PS(42:3)		1.07749	0.06489	0.992887	-1.30092	-1.05197	-0.941106	-1.27707	-0.462982	-1.22171	0.492056	1.17501	0.969432	1.02726	0.456736
PS(42:2)		1.11152	1.38807	1.23993	0.372195	-1.31771	-1.35862	-1.28356	-0.48064	-1.07721	0.815541	-0.141143	0.818835	0.257546	-0.344757
PS(44:2)		-0.709022	0.266035	-0.412933	-0.709022	0.041623	-0.709022	-0.39038	-0.709022	1.47629	0.00533758	0.0751021	2.79455	-0.310512	-0.709022
PA(32:0)		-0.712018	-1.11145	-0.625463	-0.0947594	-0.575499	-0.509618	-0.720244	2.55838	0.35526	0.0836836	-0.993787	1.18193	0.519397	0.644179
PA(34:3)		0.935983	0.661877	-0.491082	2.24013	0.0258454	-0.393592	-0.64967	0.905688	0.305533	-0.527198	-1.56114	0.489528	-0.753036	-1.18887
PA(34:2)		-1.46734	-1.10774	-1.50793	-1.18364	0.569404	0.337796	-0.0291739	1.09792	0.328065	0.653516	-0.516192	1.68635	0.627977	0.510969
PA(34:1)		-0.576501	-0.576501	1.07579	-0.576501	0.716363	-0.576501	-0.519926	-0.576501	-0.576501	-0.576501	1.51128	-0.576501	2.405	-0.576501
PA(36:6)		1.05057	-1.03179	0.273658	-1.03179	-0.516235	-0.554184	-0.0174377	-1.03179	-1.03179	-0.0130291	1.49175	2.16063	0.304126	-0.0526899
PA(36:5)		0.559883	1.06312	0.788193	-2.41944	-0.0396794	-0.148761	1.1245	1.22934	-0.306836	-0.349513	-1.3185	0.254059	0.0710684	-0.507444
PA(36:4)		-1.5559	-1.14044	-0.870381	-1.94665	0.716904	0.489577	0.479389	1.2384	0.624465	0.528009	-0.513271	0.712489	0.685878	0.551534
PA(36:3)		-1.28379	-0.716082	-1.10469	1.39836	-0.901166	-0.766224	-0.687246	0.183532	-0.940342	1.02989	0.766011	0.853049	1.35558	0.813122
PA(36:2)		-0.464083	1.16984	-0.910655	-0.910655	-0.459822	0.439346	-0.606901	0.0628944	-0.910655	1.71054	-0.44115	2.06118	0.134399	-0.874281

## Sheet: Table S3 Correlation
Supplementary Table 3. Correlation among lipid analytes of 0', 30' and 3h. Spearman's correlation coefficients among 113 lipid analyts were calculated from the autoscaled datased in Table S2 using MetaboAnalyst. Spearman’s correlation coefficient ranges from –1 (perfect negative correlation) to 1 positive correlation), and a value of zero indicates no correlation.
	PG(34:3)	MGDG(36:5)	PG(32:0)	PG(36:3)	PI(36:2)	PC(36:2)	PI(34:1)	PC(34:1)	PE(36:2)	MGDG(34:3)	MGDG(36:4)	MGDG(36:3)	PE(36:3)	PE(34:1)	PE(34:3)	PI(36:3)	PG(34:2)	PE(34:2)	PC(36:3)	LPE(18:1)	PC(38:3)	PG(34:1)	MGDG(34:2)	MGDG(36:2)	PC(36:1)	PE(38:5)	PI(34:4)	PA(34:2)	PA(36:4)	PE(40:2)	PI(36:1)	DGDG(34:2)	PE(38:3)	PG(34:0)	PS(36:3)	MGDG(34:1)	PS(40:3)	PE(36:1)	DGDG(36:4)	PG(36:2)	PS(34:3)	PS(34:2)	DGDG(36:5)	DGDG(36:2)	PI(32:1)	PG(36:4)	PE(34:4)	LPC(18:1)	PS(44:2)
PG(34:3)	1	0.86374	0.94286	0.69084	0.82418	0.83297	0.83783	0.7011	0.82857	0.83608	0.83736	0.77116	0.7978	0.85055	0.86813	0.82857	0.83736	0.81099	0.62637	0.5046	0.56484	0.66154	0.68107	0.61764	0.52088	0.68647	0.51209	0.58242	0.45495	0.7011	0.49285	0.5797	0.5585	0.49848	0.67358	0.63134	0.87253	0.81144	0.86134	0.76912	0.65115	0.85809	0.72515	0.57188	0.40659	0.46813	0.27033	0.48571	0.17757
MGDG(36:5)	0.86374	1	0.92967	0.81437	0.85934	0.83736	0.85561	0.84615	0.86813	0.85149	0.89011	0.93117	0.94725	0.88571	0.95165	0.91648	0.8989	0.91648	0.75824	0.72521	0.69231	0.6967	0.86539	0.716	0.5033	0.68207	0.51648	0.84176	0.72308	0.48132	0.48625	0.72991	0.63356	0.61469	0.54215	0.59848	0.72747	0.77098	0.74868	0.68393	0.82227	0.90649	0.69541	0.6575	0.34066	0.49011	0.53846	0.6	0.32593
PG(32:0)	0.94286	0.92967	1	0.8075	0.84615	0.88132	0.87561	0.78462	0.85055	0.89329	0.90769	0.8445	0.87253	0.92967	0.93407	0.91648	0.90769	0.88132	0.7011	0.60317	0.62637	0.63956	0.73502	0.5879	0.61319	0.74808	0.44615	0.71429	0.56044	0.61319	0.63586	0.75338	0.56733	0.54129	0.63603	0.66419	0.78022	0.82043	0.85664	0.78372	0.74005	0.85809	0.67483	0.6575	0.47692	0.55604	0.45495	0.56923	0.30345
PG(36:3)	0.69084	0.81437	0.8075	1	0.79607	0.7343	0.76795	0.80293	0.81665	0.72366	0.81894	0.74482	0.73201	0.82352	0.79607	0.8441	0.81894	0.72286	0.7892	0.88185	0.80979	0.61535	0.81884	0.5631	0.65881	0.79007	0.31797	0.59934	0.51241	0.29738	0.6229	0.77437	0.62726	0.5634	0.54475	0.58872	0.64509	0.65975	0.6962	0.67639	0.77605	0.73282	0.5869	0.67162	0.5513	0.24019	0.45751	0.48953	0.37667
PI(36:2)	0.82418	0.85934	0.84615	0.79607	1	0.74945	0.7756	0.77582	0.7978	0.76568	0.79341	0.85561	0.76703	0.80659	0.82418	0.82418	0.74505	0.8022	0.77143	0.78624	0.73626	0.78901	0.70804	0.56731	0.4989	0.60066	0.34066	0.56923	0.45055	0.43736	0.49725	0.51399	0.35983	0.48625	0.43888	0.69705	0.70989	0.72603	0.80501	0.64986	0.82005	0.85149	0.73888	0.52906	0.44615	0.39341	0.45934	0.65714	0.43382
PC(36:2)	0.83297	0.83736	0.88132	0.7343	0.74945	1	0.95784	0.9033	0.89451	0.90649	0.85055	0.85561	0.86813	0.88571	0.87692	0.86374	0.85934	0.9033	0.82857	0.61256	0.66593	0.73626	0.67658	0.62221	0.65714	0.64246	0.35385	0.6044	0.44176	0.53407	0.55446	0.62664	0.41722	0.5046	0.56562	0.62195	0.71429	0.78896	0.75807	0.74478	0.64893	0.69527	0.58332	0.54741	0.40659	0.43736	0.34505	0.43297	0.19106
PI(34:1)	0.83783	0.85561	0.87561	0.76795	0.7756	0.95784	1	0.95339	0.95784	0.8966	0.86005	0.87865	0.87783	0.88672	0.85561	0.86894	0.82894	0.86005	0.8645	0.67636	0.69782	0.78894	0.76141	0.6708	0.65782	0.68524	0.33558	0.63337	0.4378	0.47781	0.47388	0.6289	0.48215	0.44839	0.58618	0.69535	0.79116	0.75687	0.79027	0.75556	0.65506	0.69859	0.61297	0.5659	0.35558	0.31558	0.29335	0.43558	0.21138
PC(34:1)	0.7011	0.84615	0.78462	0.80293	0.77582	0.9033	0.95339	1	0.92088	0.84929	0.82418	0.91783	0.89011	0.84176	0.81538	0.85055	0.79341	0.85495	0.90769	0.80501	0.77143	0.82857	0.79346	0.67254	0.5956	0.61606	0.27912	0.65275	0.47692	0.2967	0.43564	0.61256	0.4702	0.48013	0.4999	0.68297	0.70549	0.71704	0.69705	0.67907	0.68671	0.65567	0.57646	0.55964	0.26593	0.21758	0.33187	0.45934	0.3484
PE(36:2)	0.82857	0.86813	0.85055	0.81665	0.7978	0.89451	0.95784	0.92088	1	0.86029	0.86374	0.85116	0.83736	0.9033	0.88132	0.88132	0.84176	0.85055	0.84615	0.72052	0.6967	0.81099	0.86539	0.78234	0.66154	0.68647	0.3978	0.67473	0.49451	0.5033	0.48185	0.66889	0.5276	0.54129	0.60317	0.69236	0.78901	0.71254	0.78154	0.77642	0.71782	0.74367	0.6977	0.64527	0.34066	0.26593	0.31429	0.45055	0.11464
MGDG(34:3)	0.83608	0.85149	0.89329	0.72366	0.76568	0.90649	0.8966	0.84929	0.86029	1	0.9637	0.9055	0.89769	0.93729	0.89329	0.88889	0.91089	0.92189	0.78548	0.55684	0.63586	0.79868	0.66382	0.62061	0.72607	0.63987	0.53245	0.65787	0.50165	0.47305	0.48678	0.73541	0.52818	0.62761	0.67902	0.69312	0.82288	0.74933	0.76361	0.8187	0.60403	0.69273	0.65381	0.55414	0.23762	0.49725	0.42024	0.38724	0.24303
MGDG(36:4)	0.83736	0.89011	0.90769	0.81894	0.79341	0.85055	0.86005	0.82418	0.86374	0.9637	1	0.89561	0.8989	0.94286	0.92967	0.93846	0.91648	0.89011	0.78901	0.62195	0.69231	0.76703	0.77098	0.68398	0.78462	0.75688	0.62198	0.72308	0.6044	0.42857	0.49725	0.82848	0.65122	0.70032	0.69705	0.65481	0.82418	0.73502	0.75338	0.82753	0.6556	0.74367	0.67254	0.55353	0.30549	0.45055	0.52527	0.35824	0.25849
MGDG(36:3)	0.77116	0.93117	0.8445	0.74482	0.85561	0.85561	0.87865	0.91783	0.85116	0.9055	0.89561	1	0.95339	0.85561	0.88672	0.88672	0.83338	0.91783	0.84672	0.73806	0.7556	0.82894	0.77505	0.69162	0.55559	0.5829	0.45558	0.74005	0.61559	0.36224	0.38934	0.64788	0.53126	0.60919	0.53397	0.68585	0.73782	0.72505	0.71433	0.69158	0.74494	0.78313	0.64998	0.5226	0.2089	0.41336	0.5067	0.52448	0.41139
PE(36:3)	0.7978	0.94725	0.87253	0.73201	0.76703	0.86813	0.87783	0.89011	0.83736	0.89769	0.8989	0.95339	1	0.88132	0.92088	0.9033	0.88571	0.94286	0.76264	0.64542	0.63077	0.76703	0.79795	0.69084	0.51648	0.62266	0.55604	0.83736	0.68352	0.35385	0.40484	0.70174	0.59382	0.60246	0.53746	0.57031	0.74505	0.81144	0.68297	0.67907	0.66893	0.76788	0.64051	0.56576	0.14725	0.41978	0.45934	0.45055	0.36189
PE(34:1)	0.85055	0.88571	0.92967	0.82352	0.80659	0.88571	0.88672	0.84176	0.9033	0.93729	0.94286	0.85561	0.88132	1	0.95165	0.95604	0.93407	0.93407	0.72308	0.61256	0.59121	0.78022	0.78896	0.69313	0.68791	0.69527	0.48132	0.75385	0.56044	0.51648	0.67327	0.80032	0.51435	0.63916	0.6595	0.72052	0.78022	0.83841	0.80971	0.85431	0.66671	0.73487	0.70685	0.6942	0.27912	0.43297	0.38901	0.49011	0.28547
PE(34:3)	0.86813	0.95165	0.93407	0.79607	0.82418	0.87692	0.85561	0.81538	0.88132	0.89329	0.92967	0.88672	0.92088	0.95165	1	0.96923	0.91209	0.94725	0.71868	0.61256	0.60879	0.73626	0.84741	0.7709	0.63077	0.68647	0.56484	0.82857	0.67912	0.55604	0.60286	0.79562	0.56292	0.71255	0.60787	0.60787	0.72308	0.82493	0.77685	0.79589	0.7556	0.84048	0.72973	0.64527	0.32308	0.47692	0.52967	0.48132	0.23152
PI(36:3)	0.82857	0.91648	0.91648	0.8441	0.82418	0.86374	0.86894	0.85055	0.88132	0.88889	0.93846	0.88672	0.9033	0.95604	0.96923	1	0.86813	0.8989	0.73626	0.6595	0.68352	0.75824	0.86539	0.78234	0.6967	0.75028	0.48132	0.78022	0.63516	0.5033	0.66447	0.81909	0.59382	0.70032	0.67358	0.72052	0.74945	0.83841	0.80032	0.85918	0.70449	0.76788	0.66796	0.60246	0.31429	0.34505	0.46813	0.45495	0.37538
PG(34:2)	0.83736	0.8989	0.90769	0.81894	0.74505	0.85934	0.82894	0.79341	0.84176	0.91089	0.91648	0.83338	0.88571	0.93407	0.91209	0.86813	1	0.92967	0.72308	0.63603	0.61319	0.66593	0.74401	0.60391	0.6	0.69527	0.59121	0.75824	0.65275	0.44176	0.54565	0.76277	0.6159	0.60857	0.59378	0.55154	0.74945	0.76199	0.67827	0.70827	0.66671	0.76568	0.63823	0.70032	0.30549	0.56923	0.42857	0.52088	0.22253
PE(34:2)	0.81099	0.91648	0.88132	0.72286	0.8022	0.9033	0.86005	0.85495	0.85055	0.92189	0.89011	0.91783	0.94286	0.93407	0.94725	0.8989	0.92967	1	0.74066	0.61256	0.56923	0.7978	0.73951	0.67254	0.52967	0.54125	0.52088	0.79341	0.62198	0.45934	0.53465	0.68297	0.43488	0.63916	0.51399	0.59378	0.6967	0.82942	0.71113	0.71314	0.70227	0.77008	0.70456	0.64527	0.18681	0.52527	0.45055	0.52967	0.27647
PC(36:3)	0.62637	0.75824	0.7011	0.7892	0.77143	0.82857	0.8645	0.90769	0.84615	0.78548	0.78901	0.84672	0.76264	0.72308	0.71868	0.73626	0.72308	0.74066	1	0.83317	0.85934	0.74505	0.68557	0.54901	0.71868	0.67327	0.34945	0.52527	0.45934	0.15165	0.25743	0.52337	0.40398	0.38839	0.34031	0.53276	0.60879	0.48327	0.55154	0.51843	0.68004	0.60286	0.46895	0.35169	0.46374	0.32747	0.51648	0.40659	0.20455
LPE(18:1)	0.5046	0.72521	0.60317	0.88185	0.78624	0.61256	0.67636	0.80501	0.72052	0.55684	0.62195	0.73806	0.64542	0.61256	0.61256	0.6595	0.63603	0.61256	0.83317	1	0.88011	0.62195	0.7417	0.48856	0.4248	0.58974	0.14786	0.48113	0.45297	0.082144	0.37358	0.4787	0.4644	0.38209	0.28822	0.53383	0.49521	0.48246	0.5188	0.41846	0.77603	0.65553	0.47146	0.51925	0.45297	0.12908	0.40133	0.5844	0.46326
PC(38:3)	0.56484	0.69231	0.62637	0.80979	0.73626	0.66593	0.69782	0.77143	0.6967	0.63586	0.69231	0.7556	0.63077	0.59121	0.60879	0.68352	0.61319	0.56923	0.85934	0.88011	1	0.56923	0.67658	0.55359	0.61319	0.71727	0.23956	0.37143	0.46813	0.2044	0.33883	0.48113	0.58941	0.4312	0.47644	0.62664	0.58242	0.42033	0.51868	0.5306	0.65115	0.60286	0.32254	0.29053	0.51209	0.2	0.41538	0.47253	0.44281
PG(34:1)	0.66154	0.6967	0.63956	0.61535	0.78901	0.73626	0.78894	0.82857	0.81099	0.79868	0.76703	0.82894	0.76703	0.78022	0.73626	0.75824	0.66593	0.7978	0.74505	0.62195	0.56923	1	0.65859	0.67483	0.51648	0.38724	0.41538	0.4989	0.28791	0.27912	0.29263	0.43888	0.28477	0.56576	0.4999	0.66419	0.77143	0.72153	0.69236	0.70097	0.54448	0.57646	0.76404	0.43732	-0.015385	0.068132	0.19121	0.27473	0.27198
MGDG(34:2)	0.68107	0.86539	0.73502	0.81884	0.70804	0.67658	0.76141	0.79346	0.86539	0.66382	0.77098	0.77505	0.79795	0.78896	0.84741	0.86539	0.74401	0.73951	0.68557	0.7417	0.67658	0.65859	1	0.88669	0.51024	0.70432	0.46978	0.80695	0.72153	0.36189	0.4478	0.70809	0.6886	0.62241	0.54007	0.57368	0.64511	0.64598	0.61208	0.66712	0.70459	0.73583	0.6036	0.60364	0.22253	0.12363	0.38437	0.43831	0.23678
MGDG(36:2)	0.61764	0.716	0.5879	0.5631	0.56731	0.62221	0.6708	0.67254	0.78234	0.62061	0.68398	0.69162	0.69084	0.69313	0.7709	0.78234	0.60391	0.67254	0.54901	0.48856	0.55359	0.67483	0.88669	1	0.48038	0.53587	0.51012	0.66568	0.62907	0.48038	0.35267	0.54963	0.5905	0.68435	0.61314	0.58872	0.62679	0.58021	0.53497	0.71186	0.50079	0.58855	0.54524	0.40425	0	0.034313	0.2196	0.25849	0.088903
PC(36:1)	0.52088	0.5033	0.61319	0.65881	0.4989	0.65714	0.65782	0.5956	0.66154	0.72607	0.78462	0.55559	0.51648	0.68791	0.63077	0.6967	0.6	0.52967	0.71868	0.4248	0.61319	0.51648	0.51024	0.48038	1	0.76128	0.43736	0.38022	0.34066	0.23077	0.40264	0.69705	0.41722	0.48013	0.52807	0.48113	0.53846	0.3529	0.49052	0.67176	0.36669	0.33443	0.31568	0.18655	0.47253	0.29231	0.51209	0.032967	0.0067433
PE(38:5)	0.68647	0.68207	0.74808	0.79007	0.60066	0.64246	0.68524	0.61606	0.68647	0.63987	0.75688	0.5829	0.62266	0.69527	0.68647	0.75028	0.69527	0.54125	0.67327	0.58974	0.71727	0.38724	0.70432	0.53587	0.76128	1	0.51045	0.56766	0.62706	0.22882	0.42841	0.63203	0.66078	0.29697	0.49106	0.49576	0.62926	0.5018	0.49106	0.56773	0.41604	0.51542	0.23702	0.25411	0.53465	0.34323	0.40264	0.36084	0.27453
PI(34:4)	0.51209	0.51648	0.44615	0.31797	0.34066	0.35385	0.33558	0.27912	0.3978	0.53245	0.62198	0.45558	0.55604	0.48132	0.56484	0.48132	0.59121	0.52088	0.34945	0.14786	0.23956	0.41538	0.46978	0.51012	0.43736	0.51045	1	0.58242	0.66593	0.063736	-0.11001	0.40133	0.54084	0.47401	0.31215	0.030511	0.54286	0.3484	0.14786	0.31154	0.15557	0.40044	0.37744	0.064221	-0.09011	0.3978	0.39341	-0.015385	-0.11913
PA(34:2)	0.58242	0.84176	0.71429	0.59934	0.56923	0.6044	0.63337	0.65275	0.67473	0.65787	0.72308	0.74005	0.83736	0.75385	0.82857	0.78022	0.75824	0.79341	0.52527	0.48113	0.37143	0.4989	0.80695	0.66568	0.38022	0.56766	0.58242	1	0.88132	0.2	0.36304	0.69236	0.49669	0.48013	0.2699	0.35909	0.43736	0.59116	0.41072	0.45028	0.5667	0.62926	0.4598	0.52295	0.046154	0.48132	0.56484	0.49451	0.23152
PA(36:4)	0.45495	0.72308	0.56044	0.51241	0.45055	0.44176	0.4378	0.47692	0.49451	0.50165	0.6044	0.61559	0.68352	0.56044	0.67912	0.63516	0.65275	0.62198	0.45934	0.45297	0.46813	0.28791	0.72153	0.62907	0.34066	0.62706	0.66593	0.88132	1	0.072527	0.21122	0.53276	0.57175	0.3945	0.18541	0.25113	0.31429	0.36638	0.14786	0.27017	0.42003	0.51265	0.17385	0.25383	0.072527	0.53407	0.57802	0.50769	0.254
PE(40:2)	0.7011	0.48132	0.61319	0.29738	0.43736	0.53407	0.47781	0.2967	0.5033	0.47305	0.42857	0.36224	0.35385	0.51648	0.55604	0.5033	0.44176	0.45934	0.15165	0.082144	0.2044	0.27912	0.36189	0.48038	0.23077	0.22882	0.063736	0.2	0.072527	1	0.59186	0.40603	0.31568	0.49848	0.68766	0.51868	0.5033	0.53721	0.75338	0.7034	0.49336	0.63806	0.56502	0.55353	0.34945	0.27033	0.01978	0.29231	-0.092158
PI(36:1)	0.49285	0.48625	0.63586	0.6229	0.49725	0.55446	0.47388	0.43564	0.48185	0.48678	0.49725	0.38934	0.40484	0.67327	0.60286	0.66447	0.54565	0.53465	0.25743	0.37358	0.33883	0.29263	0.4478	0.35267	0.40264	0.42841	-0.11001	0.36304	0.21122	0.59186	1	0.63673	0.21658	0.46229	0.52865	0.62263	0.30583	0.65932	0.66492	0.69931	0.49836	0.45485	0.37901	0.65211	0.42024	0.23542	0.16282	0.48185	0.40954
DGDG(34:2)	0.5797	0.72991	0.75338	0.77437	0.51399	0.62664	0.6289	0.61256	0.66889	0.73541	0.82848	0.64788	0.70174	0.80032	0.79562	0.81909	0.76277	0.68297	0.52337	0.4787	0.48113	0.43888	0.70809	0.54963	0.69705	0.63203	0.40133	0.69236	0.53276	0.40603	0.63673	1	0.67656	0.76091	0.66917	0.46366	0.52807	0.56888	0.6391	0.75634	0.63602	0.62263	0.55696	0.68907	0.345	0.31684	0.5797	0.1948	0.16082
PE(38:3)	0.5585	0.63356	0.56733	0.62726	0.35983	0.41722	0.48215	0.4702	0.5276	0.52818	0.65122	0.53126	0.59382	0.51435	0.56292	0.59382	0.6159	0.43488	0.40398	0.4644	0.58941	0.28477	0.6886	0.5905	0.41722	0.66078	0.54084	0.49669	0.57175	0.31568	0.21658	0.67656	1	0.60512	0.73785	0.36539	0.66447	0.41316	0.4314	0.56717	0.41072	0.5768	0.35614	0.43925	0.16556	0.090509	0.23621	0.11258	0.18739
PG(34:0)	0.49848	0.61469	0.54129	0.5634	0.48625	0.5046	0.44839	0.48013	0.54129	0.62761	0.70032	0.60919	0.60246	0.63916	0.71255	0.70032	0.60857	0.63916	0.38839	0.38209	0.4312	0.56576	0.62241	0.68435	0.48013	0.29697	0.47401	0.48013	0.3945	0.49848	0.46229	0.76091	0.60512	1	0.72173	0.39515	0.52295	0.5536	0.57803	0.74846	0.59682	0.62761	0.70345	0.56596	0.076454	0.10092	0.42508	0.015291	0.078192
PS(36:3)	0.67358	0.54215	0.63603	0.54475	0.43888	0.56562	0.58618	0.4999	0.60317	0.67902	0.69705	0.53397	0.53746	0.6595	0.60787	0.67358	0.59378	0.51399	0.34031	0.28822	0.47644	0.4999	0.54007	0.61314	0.52807	0.49106	0.31215	0.2699	0.18541	0.68766	0.52865	0.66917	0.73785	0.72173	1	0.68922	0.80032	0.61688	0.74937	0.91229	0.36785	0.53335	0.55452	0.53231	0.12439	0.0070409	-0.011735	0.05398	0.18482
MGDG(34:1)	0.63134	0.59848	0.66419	0.58872	0.69705	0.62195	0.69535	0.68297	0.69236	0.69312	0.65481	0.68585	0.57031	0.72052	0.60787	0.72052	0.55154	0.59378	0.53276	0.53383	0.62664	0.66419	0.57368	0.58872	0.48113	0.49576	0.030511	0.35909	0.25113	0.51868	0.62263	0.46366	0.36539	0.39515	0.68922	1	0.69236	0.61208	0.75439	0.80573	0.45091	0.48636	0.43726	0.45394	0.13847	0.12439	0.021123	0.55623	0.55447
PS(40:3)	0.87253	0.72747	0.78022	0.64509	0.70989	0.71429	0.79116	0.70549	0.78901	0.82288	0.82418	0.73782	0.74505	0.78022	0.72308	0.74945	0.74945	0.6967	0.60879	0.49521	0.58242	0.77143	0.64511	0.62679	0.53846	0.62926	0.54286	0.43736	0.31429	0.5033	0.30583	0.52807	0.66447	0.52295	0.80032	0.69236	1	0.74401	0.79093	0.80563	0.44669	0.66887	0.6977	0.48013	0.12088	0.15165	0.041758	0.24396	0.23601
PE(36:1)	0.81144	0.77098	0.82043	0.65975	0.72603	0.78896	0.75687	0.71704	0.71254	0.74933	0.73502	0.72505	0.81144	0.83841	0.82493	0.83841	0.76199	0.82942	0.48327	0.48246	0.42033	0.72153	0.64598	0.58021	0.3529	0.5018	0.3484	0.59116	0.36638	0.53721	0.65932	0.56888	0.41316	0.5536	0.61688	0.61208	0.74401	1	0.80891	0.76918	0.53413	0.69082	0.70654	0.62241	0.13262	0.19556	0.092158	0.39336	0.44828
DGDG(36:4)	0.86134	0.74868	0.85664	0.6962	0.80501	0.75807	0.79027	0.69705	0.78154	0.76361	0.75338	0.71433	0.68297	0.80971	0.77685	0.80032	0.67827	0.71113	0.55154	0.5188	0.51868	0.69236	0.61208	0.53497	0.49052	0.49106	0.14786	0.41072	0.14786	0.75338	0.66492	0.6391	0.4314	0.57803	0.74937	0.75439	0.79093	0.80891	1	0.8759	0.72145	0.8012	0.8159	0.70213	0.41072	0.1948	0.1948	0.39194	0.27604
PG(36:2)	0.76912	0.68393	0.78372	0.67639	0.64986	0.74478	0.75556	0.67907	0.77642	0.8187	0.82753	0.69158	0.67907	0.85431	0.79589	0.85918	0.70827	0.71314	0.51843	0.41846	0.5306	0.70097	0.66712	0.71186	0.67176	0.56773	0.31154	0.45028	0.27017	0.7034	0.69931	0.75634	0.56717	0.74846	0.91229	0.80573	0.80563	0.76918	0.8759	1	0.52545	0.62133	0.68526	0.60622	0.21419	0.11926	0.15577	0.21419	0.24395
PS(34:3)	0.65115	0.82227	0.74005	0.77605	0.82005	0.64893	0.65506	0.68671	0.71782	0.60403	0.6556	0.74494	0.66893	0.66671	0.7556	0.70449	0.66671	0.70227	0.68004	0.77603	0.65115	0.54448	0.70459	0.50079	0.36669	0.41604	0.15557	0.5667	0.42003	0.49336	0.49836	0.63602	0.41072	0.59682	0.36785	0.45091	0.44669	0.53413	0.72145	0.52545	1	0.90772	0.73672	0.7267	0.57781	0.36669	0.62004	0.57115	0.18865
PS(34:2)	0.85809	0.90649	0.85809	0.73282	0.85149	0.69527	0.69859	0.65567	0.74367	0.69273	0.74367	0.78313	0.76788	0.73487	0.84048	0.76788	0.76568	0.77008	0.60286	0.65553	0.60286	0.57646	0.73583	0.58855	0.33443	0.51542	0.40044	0.62926	0.51265	0.63806	0.45485	0.62263	0.5768	0.62761	0.53335	0.48636	0.66887	0.69082	0.8012	0.62133	0.90772	1	0.80496	0.70109	0.47305	0.44004	0.49945	0.55886	0.19802
DGDG(36:5)	0.72515	0.69541	0.67483	0.5869	0.73888	0.58332	0.61297	0.57646	0.6977	0.65381	0.67254	0.64998	0.64051	0.70685	0.72973	0.66796	0.63823	0.70456	0.46895	0.47146	0.32254	0.76404	0.6036	0.54524	0.31568	0.23702	0.37744	0.4598	0.17385	0.56502	0.37901	0.55696	0.35614	0.70345	0.55452	0.43726	0.6977	0.70654	0.8159	0.68526	0.73672	0.80496	1	0.72255	0.16699	0.12353	0.26764	0.21732	0.018716
DGDG(36:2)	0.57188	0.6575	0.6575	0.67162	0.52906	0.54741	0.5659	0.55964	0.64527	0.55414	0.55353	0.5226	0.56576	0.6942	0.64527	0.60246	0.70032	0.64527	0.35169	0.51925	0.29053	0.43732	0.60364	0.40425	0.18655	0.25411	0.064221	0.52295	0.25383	0.55353	0.65211	0.68907	0.43925	0.56596	0.53231	0.45394	0.48013	0.62241	0.70213	0.60622	0.7267	0.70109	0.72255	1	0.24159	0.2049	0.1682	0.45567	0.12198
PI(32:1)	0.40659	0.34066	0.47692	0.5513	0.44615	0.40659	0.35558	0.26593	0.34066	0.23762	0.30549	0.2089	0.14725	0.27912	0.32308	0.31429	0.30549	0.18681	0.46374	0.45297	0.51209	-0.015385	0.22253	0	0.47253	0.53465	-0.09011	0.046154	0.072527	0.34945	0.42024	0.345	0.16556	0.076454	0.12439	0.13847	0.12088	0.13262	0.41072	0.21419	0.57781	0.47305	0.16699	0.24159	1	0.38022	0.49011	0.32308	-0.029221
PG(36:4)	0.46813	0.49011	0.55604	0.24019	0.39341	0.43736	0.31558	0.21758	0.26593	0.49725	0.45055	0.41336	0.41978	0.43297	0.47692	0.34505	0.56923	0.52527	0.32747	0.12908	0.2	0.068132	0.12363	0.034313	0.29231	0.34323	0.3978	0.48132	0.53407	0.27033	0.23542	0.31684	0.090509	0.10092	0.0070409	0.12439	0.15165	0.19556	0.1948	0.11926	0.36669	0.44004	0.12353	0.2049	0.38022	1	0.6044	0.56923	0.015734
PE(34:4)	0.27033	0.53846	0.45495	0.45751	0.45934	0.34505	0.29335	0.33187	0.31429	0.42024	0.52527	0.5067	0.45934	0.38901	0.52967	0.46813	0.42857	0.45055	0.51648	0.40133	0.41538	0.19121	0.38437	0.2196	0.51209	0.40264	0.39341	0.56484	0.57802	0.01978	0.16282	0.5797	0.23621	0.42508	-0.011735	0.021123	0.041758	0.092158	0.1948	0.15577	0.62004	0.49945	0.26764	0.1682	0.49011	0.6044	1	0.25275	0.029221
LPC(18:1)	0.48571	0.6	0.56923	0.48953	0.65714	0.43297	0.43558	0.45934	0.45055	0.38724	0.35824	0.52448	0.45055	0.49011	0.48132	0.45495	0.52088	0.52967	0.40659	0.5844	0.47253	0.27473	0.43831	0.25849	0.032967	0.36084	-0.015385	0.49451	0.50769	0.29231	0.48185	0.1948	0.11258	0.015291	0.05398	0.55623	0.24396	0.39336	0.39194	0.21419	0.57115	0.55886	0.21732	0.45567	0.32308	0.56923	0.25275	1	0.51474
PS(44:2)	0.17757	0.32593	0.30345	0.37667	0.43382	0.19106	0.21138	0.3484	0.11464	0.24303	0.25849	0.41139	0.36189	0.28547	0.23152	0.37538	0.22253	0.27647	0.20455	0.46326	0.44281	0.27198	0.23678	0.088903	0.0067433	0.27453	-0.11913	0.23152	0.254	-0.092158	0.40954	0.16082	0.18739	0.078192	0.18482	0.55447	0.23601	0.44828	0.27604	0.24395	0.18865	0.19802	0.018716	0.12198	-0.029221	0.015734	0.029221	0.51474	1
PS(36:2)	0.2978	0.45558	0.39114	0.3886	0.32669	0.56226	0.48989	0.59337	0.39114	0.4216	0.32002	0.51011	0.56448	0.43558	0.42669	0.42892	0.45114	0.57337	0.32891	0.42718	0.27557	0.4378	0.32275	0.23709	-0.04667	-0.018911	-0.14223	0.30669	0.082227	0.25557	0.45497	0.3275	0.17858	0.39273	0.30614	0.30377	0.27335	0.65459	0.44616	0.37286	0.4382	0.39045	0.40479	0.59682	-0.028891	-0.013334	-0.035558	0.25557	0.40003
PA(36:2)	0.39073	0.5276	0.5276	0.24585	0.32892	0.47903	0.44867	0.43488	0.30243	0.41326	0.3819	0.48439	0.62473	0.45254	0.51877	0.49669	0.38632	0.54084	0.2053	0.12965	0.011038	0.27153	0.30479	0.15854	0.059603	0.17459	0.094924	0.60707	0.32009	0.20088	0.36022	0.42668	0.099778	0.19966	0.10608	0.15794	0.20088	0.62538	0.42668	0.2787	0.35269	0.40884	0.33086	0.35939	0.037528	0.28919	0.32009	0.22738	0.34543
LPG(18:2)	0.36062	0.50848	0.41471	0.58554	0.4075	0.4075	0.56885	0.60945	0.56257	0.29964	0.39308	0.45217	0.50126	0.36062	0.40029	0.44717	0.31374	0.30653	0.54814	0.60075	0.43996	0.39308	0.61593	0.34532	0.27768	0.44766	0.068518	0.4075	0.19113	0.010819	0.072204	0.42746	0.4419	0.18064	0.2041	0.16944	0.40029	0.36882	0.44286	0.27157	0.52145	0.4621	0.42414	0.3914	0.31374	-0.23801	0.2308	0.039668	0.10696
PI(32:0)	0.53846	0.49011	0.57363	0.65424	0.56923	0.66593	0.61782	0.58242	0.54725	0.39824	0.43736	0.4178	0.45934	0.49451	0.51648	0.55604	0.45934	0.45495	0.61319	0.5844	0.56923	0.37143	0.4563	0.28137	0.46813	0.65787	0.085714	0.26593	0.20879	0.21319	0.47965	0.28868	0.16556	0.094803	0.16194	0.2699	0.35385	0.58667	0.47644	0.35049	0.44669	0.43344	0.25621	0.21101	0.66593	0.13407	0.21319	0.30549	0.254
DGDG(36:3)	0.35457	0.40032	0.39803	0.46429	0.24477	0.28823	0.20124	0.24477	0.183	0.35839	0.41862	0.32846	0.42548	0.37973	0.40261	0.4232	0.4781	0.38431	0.077777	0.28337	0.28366	0.2013	0.31116	0.21786	0.093789	0.22557	0.26307	0.22418	0.20359	0.29509	0.44313	0.5423	0.63875	0.66525	0.61803	0.18321	0.41633	0.57085	0.40551	0.47753	0.32615	0.45	0.41071	0.51883	0.048038	-0.0022875	0.068626	0.011438	0.38602
MGDG(36:6)	0.38462	0.27912	0.30989	0.2379	0.35385	0.28791	0.29335	0.31429	0.21758	0.33223	0.25275	0.35113	0.33187	0.26593	0.21319	0.23956	0.26154	0.30549	0.10769	0.25113	0.2	0.42857	0.092158	0.061764	-0.13846	-0.11441	-0.098901	-0.085714	-0.27912	0.38022	0.23322	0.14786	0.27153	0.37004	0.53746	0.38256	0.53407	0.5552	0.58909	0.43811	0.30891	0.41804	0.56274	0.47401	-0.081319	-0.19121	-0.27912	0.068132	0.38886
PS(40:2)	0.56484	0.49011	0.51648	0.42091	0.57363	0.46374	0.42669	0.42418	0.3978	0.47085	0.43736	0.47558	0.51648	0.5033	0.4989	0.46374	0.47692	0.56044	0.24396	0.345	0.16923	0.6	0.28996	0.19902	0.015385	0.033003	0.15604	0.21319	-0.068132	0.41538	0.38064	0.32154	0.19205	0.5046	0.4295	0.29337	0.56044	0.77098	0.69705	0.50139	0.51559	0.61826	0.81665	0.60857	0.059341	0.0065934	0.0021978	0.15165	0.28097
LPE(18:3)	0.64687	0.42024	0.45545	0.44427	0.35644	0.44885	0.51282	0.38944	0.59846	0.39978	0.41144	0.29034	0.34984	0.43124	0.40484	0.35644	0.50605	0.35424	0.33223	0.32659	0.32123	0.40484	0.4838	0.47175	0.21782	0.39758	0.36964	0.14301	0.081408	0.51485	0.11894	0.242	0.55912	0.30921	0.58504	0.2702	0.71947	0.4433	0.51455	0.48001	0.31481	0.51211	0.55649	0.49291	0.19142	-0.059406	-0.25303	0.070407	-0.25203
PS(42:3)	0.54286	0.38901	0.41538	0.20588	0.43297	0.37143	0.31335	0.23516	0.21758	0.26183	0.24835	0.34891	0.33626	0.16484	0.30989	0.25714	0.21319	0.27033	0.21758	0.21357	0.31429	0.22637	0.13262	0.12353	-0.024176	0.11221	0.085714	-0.028571	-0.072527	0.53407	0.090209	0.082144	0.28919	0.29664	0.35909	0.1197	0.41978	0.44281	0.54215	0.28477	0.46225	0.62266	0.47352	0.18655	0.38901	0.1033	0.10769	0.076923	0.11464
PE(40:3)	0.46374	0.46813	0.51648	0.29509	0.17802	0.32747	0.36224	0.25275	0.30989	0.39824	0.41978	0.34447	0.41978	0.33626	0.39341	0.34945	0.39341	0.2967	0.14286	0.082144	0.14286	0.010989	0.28547	0.1464	0.18681	0.25083	0.13846	0.33626	0.17802	0.51209	0.21342	0.61256	0.60707	0.3945	0.53746	0.15255	0.38462	0.27647	0.50929	0.4089	0.44669	0.55006	0.38202	0.52906	0.29231	0.27473	0.30989	0.028571	-0.069681
DGDG(34:3)	0.56106	0.42684	0.49285	0.39389	0.42904	0.39604	0.41048	0.35424	0.38284	0.5848	0.55886	0.47277	0.43124	0.42464	0.38064	0.36084	0.49945	0.40484	0.34103	0.2796	0.36964	0.44444	0.19352	0.14771	0.30143	0.19493	0.31243	0.048405	-0.057206	0.42464	0.11233	0.43467	0.55249	0.54189	0.69312	0.35008	0.71067	0.39604	0.61323	0.55067	0.41493	0.55396	0.62862	0.46229	0.15842	0.15842	0.11221	-0.013201	0.067507
PA(36:6)	0.69782	0.48003	0.62893	0.37588	0.55559	0.43558	0.4427	0.30002	0.36669	0.50169	0.51337	0.44944	0.39558	0.40891	0.44447	0.45781	0.36669	0.33558	0.29113	0.21833	0.40891	0.30002	0.22274	0.18505	0.3378	0.38044	0.1489	0.066671	-0.015557	0.66004	0.31481	0.39158	0.4509	0.38654	0.65263	0.46989	0.63782	0.46821	0.7618	0.59559	0.4809	0.65409	0.52507	0.29377	0.47781	0.24446	0.21557	0.15779	0.2091
DGDG(34:1)	0.56435	0.64143	0.55884	0.42837	0.40468	0.46249	0.48993	0.44322	0.59739	0.41339	0.41294	0.43426	0.55884	0.58362	0.61941	0.50103	0.63042	0.61941	0.21748	0.32044	0.071576	0.35788	0.64194	0.53295	-0.033035	0.21221	0.30007	0.68823	0.48176	0.49002	0.37757	0.44097	0.35946	0.37157	0.29104	0.23812	0.39917	0.56592	0.46448	0.37651	0.54004	0.63663	0.60745	0.8006	0.0027529	0.26979	0.074329	0.4735	-0.08165
PA(32:0)	0.33187	0.6044	0.35385	0.35686	0.36703	0.26593	0.33113	0.3978	0.5033	0.40924	0.48571	0.53559	0.55165	0.45495	0.56484	0.46374	0.51648	0.54286	0.34066	0.36847	0.23956	0.43736	0.69006	0.67711	0.14286	0.18922	0.5956	0.74066	0.7011	0.14725	-0.013201	0.47174	0.48345	0.58411	0.22296	0.15725	0.32308	0.22702	0.1901	0.2726	0.5067	0.53685	0.51927	0.4679	-0.2	0.23516	0.43736	0.26154	-0.11913
PS(36:4)	0.30345	0.31244	0.15959	0.14037	0.40235	0.11913	0.22956	0.29446	0.31244	0.35779	0.36638	0.43866	0.37987	0.27647	0.27198	0.25849	0.25849	0.33941	0.254	0.24723	0.19556	0.68107	0.32414	0.41878	0.042707	0	0.52822	0.22253	0.15959	-0.024725	-0.28578	0.040805	0.26867	0.3847	0.29044	0.28564	0.58217	0.29195	0.25203	0.2788	0.15228	0.30153	0.56617	0.10947	-0.47428	-0.1461	-0.042707	-0.011239	0.13103
PE(32:1)	0.28791	0.31868	0.30989	0.32254	0.37582	0.44615	0.42447	0.49451	0.39341	0.44664	0.42857	0.44669	0.48571	0.50769	0.46374	0.55165	0.30989	0.5033	0.27033	0.23704	0.17363	0.70549	0.37538	0.46666	0.27912	0.11441	0.16044	0.27912	0.037363	0.14286	0.41584	0.32623	0.068433	0.51683	0.40603	0.4295	0.42418	0.71254	0.46705	0.58658	0.15779	0.18042	0.49868	0.24771	-0.27033	-0.3011	-0.076923	-0.094505	0.38886
PA(36:3)	0.44176	0.45934	0.42857	0.4598	0.45055	0.46813	0.56892	0.58242	0.62637	0.57646	0.59121	0.51114	0.57363	0.63077	0.54725	0.56484	0.5033	0.56923	0.44176	0.33562	0.15604	0.8022	0.54171	0.50097	0.41099	0.25743	0.43736	0.46374	0.13846	0.081319	0.16502	0.46705	0.24504	0.47401	0.39664	0.34031	0.63077	0.60015	0.51399	0.5598	0.28891	0.33223	0.72286	0.45567	-0.21758	-0.17363	0.046154	-0.098901	0.015734
PC(32:0)	-0.63516	-0.8022	-0.76264	-0.8258	-0.71429	-0.78022	-0.74671	-0.81978	-0.70549	-0.74808	-0.79341	-0.81783	-0.84176	-0.7978	-0.81978	-0.88571	-0.74945	-0.7978	-0.67473	-0.72052	-0.70989	-0.67473	-0.74401	-0.61535	-0.52967	-0.60506	-0.29231	-0.62198	-0.4989	-0.32747	-0.65347	-0.7393	-0.57175	-0.6942	-0.60317	-0.59848	-0.60879	-0.83392	-0.69236	-0.73505	-0.66226	-0.66667	-0.56045	-0.56576	-0.27473	-0.14725	-0.38462	-0.35385	-0.56868
PC(36:6)	-0.78901	-0.96484	-0.87253	-0.73659	-0.79341	-0.87253	-0.87339	-0.89011	-0.85495	-0.86689	-0.87253	-0.95784	-0.97802	-0.87253	-0.94286	-0.91648	-0.85495	-0.94286	-0.76264	-0.66889	-0.64835	-0.74945	-0.83392	-0.74345	-0.4989	-0.58086	-0.47253	-0.84176	-0.68352	-0.44615	-0.46645	-0.71583	-0.5585	-0.65139	-0.52807	-0.58909	-0.67912	-0.78896	-0.71583	-0.69367	-0.76671	-0.82288	-0.67025	-0.60857	-0.21758	-0.41978	-0.51648	-0.4989	-0.32593
PI(36:5)	-0.77143	-0.84615	-0.79341	-0.68398	-0.74066	-0.95165	-0.90672	-0.9033	-0.88132	-0.83828	-0.78901	-0.87561	-0.87692	-0.82857	-0.87253	-0.84176	-0.81099	-0.91209	-0.8022	-0.64542	-0.66593	-0.78462	-0.74401	-0.74574	-0.52088	-0.52145	-0.37582	-0.63516	-0.4989	-0.51648	-0.47525	-0.55154	-0.41722	-0.59023	-0.52337	-0.5797	-0.66593	-0.77997	-0.69236	-0.6961	-0.68226	-0.71947	-0.6245	-0.54129	-0.26593	-0.33187	-0.31868	-0.42857	-0.18207
PC(34:3)	-0.81978	-0.87692	-0.82857	-0.61077	-0.8022	-0.79341	-0.71338	-0.67912	-0.70549	-0.75908	-0.74945	-0.8245	-0.82418	-0.74945	-0.87253	-0.77582	-0.77582	-0.87253	-0.61319	-0.53746	-0.52527	-0.64396	-0.63162	-0.58561	-0.34945	-0.39604	-0.44615	-0.63516	-0.5033	-0.62637	-0.45105	-0.57031	-0.41281	-0.67585	-0.47174	-0.4248	-0.6	-0.753	-0.7393	-0.61335	-0.8245	-0.91529	-0.77319	-0.59634	-0.35824	-0.52527	-0.52527	-0.47692	-0.16858
LPE(18:2)	-0.88132	-0.87253	-0.91209	-0.72515	-0.81099	-0.84615	-0.83338	-0.76703	-0.81538	-0.90649	-0.88132	-0.83338	-0.86374	-0.9033	-0.86813	-0.81538	-0.94725	-0.91209	-0.72747	-0.5844	-0.56484	-0.70549	-0.64511	-0.51241	-0.55604	-0.67327	-0.59121	-0.71429	-0.5956	-0.40659	-0.44444	-0.59848	-0.45696	-0.42508	-0.47644	-0.57501	-0.77582	-0.753	-0.68297	-0.63282	-0.6067	-0.74367	-0.6245	-0.57188	-0.29231	-0.64835	-0.39341	-0.5956	-0.254
PC(34:2)	-0.87253	-0.95165	-0.91209	-0.76633	-0.81099	-0.78901	-0.82005	-0.76703	-0.88571	-0.82728	-0.86813	-0.83783	-0.87692	-0.91648	-0.95165	-0.8989	-0.9033	-0.8989	-0.66154	-0.61256	-0.54725	-0.68352	-0.87438	-0.75946	-0.50769	-0.67107	-0.56923	-0.86813	-0.72308	-0.53846	-0.51925	-0.72521	-0.57616	-0.59023	-0.54215	-0.59848	-0.72747	-0.753	-0.7346	-0.70827	-0.74671	-0.85589	-0.72286	-0.70032	-0.27033	-0.4989	-0.45495	-0.5956	-0.18207
PC(36:5)	-0.90769	-0.96484	-0.96044	-0.77548	-0.81538	-0.89451	-0.8645	-0.80659	-0.86813	-0.90429	-0.90769	-0.88672	-0.92088	-0.92967	-0.96923	-0.91209	-0.95165	-0.95165	-0.71429	-0.61256	-0.61319	-0.67473	-0.78447	-0.68169	-0.55165	-0.66007	-0.53407	-0.79341	-0.66154	-0.6	-0.56986	-0.74868	-0.58499	-0.63916	-0.60317	-0.59378	-0.74066	-0.80245	-0.77685	-0.74478	-0.77116	-0.88009	-0.70456	-0.6942	-0.36264	-0.58681	-0.49011	-0.56923	-0.21803
PC(36:4)	-0.88132	-0.98242	-0.93407	-0.83038	-0.85495	-0.84615	-0.84227	-0.81978	-0.88132	-0.86029	-0.8989	-0.90006	-0.91209	-0.91648	-0.96923	-0.93407	-0.92527	-0.92527	-0.72747	-0.70644	-0.69231	-0.6967	-0.87438	-0.76404	-0.53407	-0.69087	-0.52527	-0.81099	-0.71429	-0.56484	-0.57426	-0.74868	-0.64239	-0.67585	-0.61256	-0.64072	-0.74066	-0.78896	-0.76746	-0.74965	-0.81116	-0.90209	-0.70914	-0.6942	-0.34945	-0.49011	-0.49011	-0.60879	-0.29446
PE(32:2)	-0.67473	-0.68352	-0.79341	-0.75718	-0.6044	-0.7978	-0.78227	-0.74945	-0.75385	-0.87349	-0.82418	-0.71116	-0.6967	-0.85934	-0.72308	-0.75824	-0.85055	-0.76264	-0.65714	-0.55623	-0.5956	-0.58681	-0.53721	-0.41862	-0.67033	-0.58086	-0.22637	-0.47253	-0.31868	-0.46374	-0.67327	-0.76277	-0.50552	-0.53518	-0.70644	-0.71583	-0.68352	-0.63612	-0.71583	-0.79103	-0.54448	-0.54565	-0.49868	-0.70032	-0.32747	-0.41538	-0.25714	-0.42418	-0.28547
LPC(16:0)	-0.78022	-0.92967	-0.88132	-0.8441	-0.9033	-0.81538	-0.86005	-0.88571	-0.85934	-0.88889	-0.92088	-0.96228	-0.89451	-0.87253	-0.88571	-0.9033	-0.83297	-0.86374	-0.86374	-0.79562	-0.8022	-0.77582	-0.79346	-0.64051	-0.65275	-0.67987	-0.41538	-0.71868	-0.5956	-0.36703	-0.46645	-0.7346	-0.5585	-0.60246	-0.54684	-0.71113	-0.72747	-0.67208	-0.76277	-0.71557	-0.81561	-0.81628	-0.66339	-0.56576	-0.38022	-0.43297	-0.6	-0.55604	-0.41134
PI(34:3)	-0.76703	-0.86813	-0.81538	-0.6794	-0.78901	-0.87253	-0.88672	-0.9033	-0.85495	-0.9549	-0.90769	-0.97117	-0.92967	-0.87253	-0.85934	-0.85495	-0.85055	-0.92527	-0.82418	-0.64072	-0.68791	-0.86813	-0.70355	-0.6794	-0.5956	-0.53465	-0.49451	-0.67912	-0.53846	-0.38022	-0.36084	-0.62664	-0.50111	-0.61469	-0.59378	-0.70174	-0.78901	-0.71704	-0.70174	-0.73505	-0.63559	-0.69747	-0.64966	-0.51071	-0.10769	-0.41099	-0.4022	-0.43736	-0.32143
LPC(18:3)	-0.77582	-0.85055	-0.85495	-0.85097	-0.83736	-0.85934	-0.89117	-0.9033	-0.85934	-0.91309	-0.94286	-0.90894	-0.89011	-0.8989	-0.86374	-0.92088	-0.84176	-0.85055	-0.87253	-0.74399	-0.78901	-0.82857	-0.76199	-0.64051	-0.76264	-0.78328	-0.4989	-0.65714	-0.54286	-0.26593	-0.47305	-0.70174	-0.55409	-0.55353	-0.58909	-0.70174	-0.8022	-0.75749	-0.72052	-0.75938	-0.61337	-0.66007	-0.58561	-0.44343	-0.30989	-0.31429	-0.44176	-0.3978	-0.43831
PE(36:4)	-0.76703	-0.81978	-0.85495	-0.83267	-0.8022	-0.94725	-0.9045	-0.8989	-0.85934	-0.91309	-0.8989	-0.8645	-0.85495	-0.8989	-0.86813	-0.88132	-0.87692	-0.89451	-0.89011	-0.71583	-0.74505	-0.78022	-0.67658	-0.56731	-0.75824	-0.70847	-0.42418	-0.6	-0.47253	-0.34505	-0.55226	-0.67358	-0.41722	-0.54129	-0.51399	-0.60317	-0.6967	-0.75749	-0.70174	-0.71801	-0.65337	-0.65567	-0.57646	-0.49848	-0.43297	-0.42857	-0.45934	-0.41538	-0.29446
LPC(18:2)	-0.81978	-0.86813	-0.84176	-0.83953	-0.88571	-0.86813	-0.9445	-0.93846	-0.96484	-0.84268	-0.84615	-0.88672	-0.83297	-0.86813	-0.83736	-0.85934	-0.81099	-0.82857	-0.8989	-0.81909	-0.79341	-0.84176	-0.82942	-0.70914	-0.62637	-0.70847	-0.35824	-0.62637	-0.48571	-0.3978	-0.43784	-0.57031	-0.48345	-0.44343	-0.52807	-0.74399	-0.7978	-0.70355	-0.76746	-0.71071	-0.72449	-0.74367	-0.65424	-0.55964	-0.36703	-0.27473	-0.31868	-0.55604	-0.28996
PE(32:0)	-0.88132	-0.84615	-0.87692	-0.8258	-0.81538	-0.8989	-0.92228	-0.86813	-0.91648	-0.90209	-0.92088	-0.85116	-0.84176	-0.88571	-0.86374	-0.88571	-0.86813	-0.82857	-0.85934	-0.69705	-0.79341	-0.78462	-0.77548	-0.70914	-0.75385	-0.82508	-0.55165	-0.58681	-0.52088	-0.44176	-0.44004	-0.63134	-0.6159	-0.52906	-0.66419	-0.68297	-0.87692	-0.73951	-0.74399	-0.78129	-0.60004	-0.71067	-0.59934	-0.45567	-0.38901	-0.34066	-0.32308	-0.3978	-0.24051
LPE(16:0)	-0.61319	-0.76703	-0.6967	-0.48038	-0.63516	-0.77143	-0.72004	-0.72747	-0.7011	-0.86249	-0.79341	-0.85339	-0.82857	-0.76703	-0.7978	-0.71429	-0.78022	-0.89451	-0.6967	-0.4295	-0.44176	-0.71429	-0.53721	-0.54672	-0.51648	-0.32563	-0.52527	-0.70989	-0.56044	-0.32747	-0.27063	-0.5844	-0.28036	-0.59023	-0.35439	-0.43888	-0.52088	-0.54171	-0.50929	-0.54277	-0.59781	-0.61166	-0.58561	-0.45567	-0.068132	-0.61758	-0.58242	-0.38022	-0.074176
PI(34:2)	-0.64396	-0.77582	-0.75385	-0.60849	-0.54725	-0.81099	-0.81561	-0.7978	-0.81099	-0.90649	-0.86813	-0.82894	-0.83736	-0.85495	-0.82857	-0.81538	-0.81978	-0.85055	-0.68352	-0.44358	-0.5033	-0.67473	-0.68107	-0.67711	-0.66593	-0.49505	-0.44615	-0.72308	-0.54286	-0.44176	-0.44444	-0.80032	-0.53201	-0.67585	-0.64072	-0.60317	-0.63956	-0.58667	-0.62195	-0.76182	-0.55781	-0.57426	-0.55359	-0.59634	-0.09011	-0.41978	-0.44176	-0.27912	-0.083167
DGDG(36:6)	-0.79341	-0.76264	-0.76703	-0.60849	-0.66593	-0.87253	-0.90894	-0.83736	-0.88132	-0.78988	-0.74945	-0.75338	-0.81538	-0.80659	-0.78462	-0.76264	-0.77582	-0.81099	-0.75385	-0.52337	-0.51648	-0.74945	-0.70804	-0.66796	-0.54286	-0.66007	-0.5033	-0.66154	-0.50769	-0.34505	-0.30143	-0.4248	-0.36424	-0.27218	-0.40133	-0.52807	-0.74066	-0.72603	-0.59378	-0.58658	-0.43336	-0.55886	-0.51012	-0.3945	-0.17363	-0.32308	-0.15604	-0.39341	-0.096654
PI(36:6)	-0.74505	-0.73187	-0.75824	-0.71371	-0.81099	-0.86813	-0.9245	-0.9033	-0.92527	-0.84268	-0.78462	-0.82227	-0.73626	-0.83297	-0.75824	-0.78462	-0.71429	-0.78901	-0.84615	-0.68297	-0.67033	-0.88571	-0.66758	-0.62679	-0.63956	-0.51265	-0.2	-0.45495	-0.22637	-0.46813	-0.46205	-0.51868	-0.28919	-0.45567	-0.55154	-0.76746	-0.75385	-0.67208	-0.80971	-0.76182	-0.66004	-0.63146	-0.69313	-0.55353	-0.30989	-0.1956	-0.22198	-0.41538	-0.18207
PC(34:4)	-0.53846	-0.49451	-0.52967	-0.64966	-0.65714	-0.50769	-0.61115	-0.6044	-0.6967	-0.62706	-0.64835	-0.53114	-0.49011	-0.67033	-0.53407	-0.54725	-0.6	-0.55604	-0.63956	-0.57031	-0.41099	-0.77582	-0.50575	-0.35914	-0.56484	-0.44444	-0.38462	-0.34505	-0.12527	-0.085714	-0.22222	-0.4295	-0.21413	-0.32722	-0.33562	-0.45297	-0.66593	-0.46978	-0.56093	-0.51599	-0.44669	-0.43124	-0.68855	-0.47401	-0.16923	-0.081319	-0.17802	-0.2	-0.042707
PE(36:5)	-0.51648	-0.57363	-0.56484	-0.72286	-0.64835	-0.73626	-0.83338	-0.86813	-0.84615	-0.69527	-0.69231	-0.69115	-0.61758	-0.6967	-0.6044	-0.68352	-0.57363	-0.60879	-0.87692	-0.72052	-0.6967	-0.81099	-0.65859	-0.57417	-0.72747	-0.58086	-0.19121	-0.38462	-0.2044	-0.13407	-0.30803	-0.48113	-0.28919	-0.34557	-0.41072	-0.61256	-0.62637	-0.49226	-0.5844	-0.61335	-0.50003	-0.39604	-0.49411	-0.36392	-0.28791	0.032967	-0.21758	-0.2	-0.1461
PC(38:4)	-0.61319	-0.62637	-0.70989	-0.56502	-0.49451	-0.56484	-0.54448	-0.47253	-0.42418	-0.66007	-0.71868	-0.59781	-0.63516	-0.54286	-0.57802	-0.59121	-0.62198	-0.50769	-0.55604	-0.37317	-0.56044	-0.24835	-0.36189	-0.17614	-0.62198	-0.73047	-0.49451	-0.45934	-0.48132	-0.18681	-0.23322	-0.62195	-0.60707	-0.32111	-0.43419	-0.28398	-0.53846	-0.41134	-0.45297	-0.42837	-0.40669	-0.53245	-0.23104	-0.17432	-0.49451	-0.56484	-0.6	-0.2044	-0.28996
PE(42:2)	-0.58242	-0.57363	-0.57363	-0.50326	-0.48132	-0.65714	-0.6756	-0.61319	-0.60879	-0.58966	-0.60879	-0.56892	-0.61319	-0.51209	-0.53846	-0.52088	-0.5956	-0.52967	-0.74945	-0.46705	-0.59121	-0.42418	-0.48776	-0.39117	-0.6044	-0.77668	-0.5956	-0.49011	-0.56044	0.0021978	0.024202	-0.2699	-0.38632	-0.027523	-0.14317	-0.21357	-0.52527	-0.3484	-0.23235	-0.23852	-0.2489	-0.36304	-0.11895	0.027523	-0.36264	-0.44176	-0.35824	-0.25714	-0.038212
PA(34:3)	-0.58681	-0.49011	-0.58681	-0.63136	-0.42857	-0.76264	-0.74005	-0.68791	-0.65714	-0.65787	-0.62637	-0.54448	-0.52967	-0.56484	-0.5033	-0.56923	-0.6	-0.49451	-0.70989	-0.52807	-0.74505	-0.44615	-0.44281	-0.41633	-0.67473	-0.67327	-0.2	-0.15165	-0.17363	-0.36264	-0.36304	-0.44358	-0.54967	-0.32722	-0.63603	-0.50929	-0.64396	-0.46978	-0.51868	-0.61092	-0.32891	-0.37404	-0.21503	-0.26606	-0.46813	-0.13407	-0.063736	-0.12967	-0.13711
PE(42:3)	0.40659	0.18242	0.26154	-0.082352	0.054945	0.094505	0.14223	-0.076923	0.21758	0.10561	0.11648	0.017779	0.032967	0.12967	0.21319	0.14286	0.063736	0.037363	-0.15604	-0.2699	-0.11648	-0.068132	0.19556	0.35686	0.041758	0.088009	0.10769	0.098901	0.046154	0.76264	0.11221	0.17133	0.27594	0.2049	0.43888	0.1948	0.27033	0.069681	0.37786	0.35292	0.16668	0.35204	0.27908	0.21713	0.13846	0.12088	-0.046154	0.015385	-0.42033
PC(38:6)	0.31868	0.21758	0.26154	0.1647	0.33187	0.23077	0.097784	0.059341	0.10769	-0.0022002	-0.041758	0.07556	0.068132	0.13846	0.22198	0.15604	0.13846	0.21758	-0.063736	0.17602	0.072527	0.037363	0.092158	0.084639	-0.2967	-0.10561	-0.28791	-0.037363	-0.09011	0.6044	0.52805	-0.039899	-0.10817	0.1682	0.11031	0.15255	0.01978	0.42483	0.40133	0.17524	0.43558	0.45765	0.33627	0.41285	0.35385	0.11209	-0.1033	0.44176	0.16409
PE(36:6)	0.22198	0.14725	0.09011	-0.059476	0.01978	-0.063736	-0.19557	-0.25714	-0.12967	-0.11881	-0.068132	-0.066671	0.010989	-0.063736	0.11648	-0.0065934	0.11648	0.054945	-0.2967	-0.10561	-0.046154	-0.24396	0.074176	0.16242	-0.36703	-0.022002	0.28352	0.072527	0.29231	0.41099	0.072607	-0.068062	0.28919	0.23548	0.13378	-0.18072	0.01978	0.14161	-0.011735	-0.031641	0.12001	0.34763	0.091502	0.11315	0.046154	0.23516	-0.032967	0.1956	-0.051698
PE(38:4)	0.45495	0.3011	0.38901	0.16013	0.32747	0.094505	0.026668	-0.072527	0.0021978	0.12761	0.12527	0.13334	0.12967	0.13407	0.18681	0.11648	0.27033	0.16044	-0.11209	0.096226	0.13846	-0.12967	0.0067433	-0.093789	-0.23516	0.11661	0.041758	0.028571	0.11648	0.52088	0.28823	0.072756	0.28919	0.10092	0.27929	0.1901	0.25714	0.27647	0.36378	0.14604	0.33335	0.53465	0.22875	0.33334	0.32747	0.45055	0.032967	0.51209	0.28547
PI(32:3)	0.51877	0.15673	0.37307	-0.0091907	0.21413	0.14349	0.082591	-0.15673	0.033113	0.16575	0.1479	0.015625	0.011038	0.10817	0.1479	0.086094	0.15673	0.046358	-0.10375	-0.19566	0.041943	-0.15232	-0.11063	-0.057442	0.064018	0.23647	0.14349	-0.12141	-0.033113	0.64681	0.17459	0.016501	0.1929	-0.0030717	0.35125	0.1768	0.32451	0.1603	0.37482	0.23714	0.10491	0.36906	0.13556	0.033789	0.42164	0.45696	-0.0022075	0.21413	-0.065473
LPC(18:0)	0	-0.11287	0	-0.16906	-0.15967	0.096353	-0.0041755	-0.063317	-0.19821	0.12126	0.0055059	-0.01531	-0.0082588	-0.14315	-0.18445	-0.23125	0.071576	-0.038541	0.11562	-0.14993	0.060564	-0.21748	-0.45893	-0.49141	0.082588	0.046851	0.11012	-0.23675	-0.085341	-0.19821	-0.3128	-0.18227	-0.024886	-0.32177	-0.12641	-0.22342	0	-0.19427	-0.22342	-0.26066	-0.24636	-0.16536	-0.36247	-0.32177	0.15692	0.4735	0.071576	-0.057812	-0.045048
PA(34:1)	0.28943	0.099893	0.19723	0.22927	0.146	0.19723	0.21756	0.15112	0.11526	0.22308	0.29456	0.15022	0.15624	0.079402	0.079402	0.17673	0.12551	-0.012807	0.3048	0.15044	0.46361	0.11014	0.075968	0.079979	0.45336	0.58207	0.3714	-0.13575	0.064034	-0.064034	-0.14872	0.057439	0.45537	0.010692	0.3419	0.12308	0.45336	0.12312	0.11214	0.19856	-0.14245	0.043591	-0.1093	-0.37423	0.26382	-0.053789	0.0025614	-0.23308	0.18075
PG(36:5)	0.0065934	0.23516	0.2044	0.39346	0.30549	0.21758	0.21779	0.34945	0.16044	0.32123	0.29231	0.35113	0.26154	0.22637	0.12527	0.12967	0.34945	0.27912	0.51209	0.51399	0.3978	0.19121	0.024725	-0.26764	0.27033	0.18922	0.024176	0.18681	0.18242	-0.41978	0.019802	0.21827	-0.0022075	-0.058105	-0.19949	0.091532	0.024176	-0.038212	-0.0070409	-0.10222	0.30446	0.11001	0.0022875	0.1682	0.25714	0.43736	0.47253	0.37143	0.30794
PS(36:5)	0.12413	0.13387	0.099791	0.23433	0.24096	0.048679	-0.0061528	0.075452	0	0.1462	0.1363	0.19074	0.065716	0.048679	0.01217	0.031641	0.24096	0.099791	0.18741	0.37687	0.50869	0.041377	0.009957	-0.017733	-0.0097357	0.17544	0.11196	-0.1217	0.19228	-0.017037	0.042641	-0.070176	0.30803	0.084668	0.18714	0.27031	0.20445	-0.0049785	-0.018194	0.025606	0.11198	0.16569	-0.10007	0.016934	0.10953	0.258	-0.014604	0.43324	0.43064
PS(38:2)	0.054945	0.098901	0.015385	0.13268	0.28352	-0.12967	-0.028891	0.059341	0.068132	0.090209	0.059341	0.16668	0.0021978	0.032967	-0.059341	-0.085714	0.12088	0.054945	0.10769	0.33092	0.18681	0.22198	0.0067433	-0.10065	-0.2	-0.19142	-0.041758	-0.085714	-0.081319	-0.046154	-0.14741	-0.072756	0.081679	0.051989	0.058674	0.24643	0.21319	-0.10564	0.12439	-0.019471	0.27113	0.23102	0.29738	0.30887	-0.10769	0.072527	-0.037363	0.36703	0.17308
PC(38:5)	-0.22198	-0.11209	-0.29231	-0.37516	-0.1956	-0.25275	-0.20223	-0.14286	-0.27912	-0.30583	-0.2967	-0.028891	-0.094505	-0.47253	-0.27473	-0.27473	-0.44176	-0.30989	-0.11648	-0.1197	0.037363	-0.21758	-0.12812	-0.020588	-0.36264	-0.27723	-0.15165	-0.17802	-0.050549	-0.09011	-0.53905	-0.32623	0.077263	-0.10092	-0.14317	-0.21357	-0.18681	-0.31244	-0.21357	-0.30911	-0.04667	-0.022002	-0.22189	-0.41897	-0.13407	-0.24396	0.037363	-0.21758	0.015734
PA(36:5)	-0.15165	-0.1956	-0.19121	-0.41862	-0.43736	-0.30989	-0.32669	-0.41538	-0.35824	-0.37624	-0.31868	-0.34002	-0.2044	-0.30549	-0.17363	-0.15604	-0.34505	-0.32747	-0.56923	-0.53746	-0.37143	-0.52527	-0.083167	0.073201	-0.31868	-0.044004	-0.032967	0.028571	0.15604	0.15604	-0.024202	-0.12908	0.10375	-0.13762	0.0070409	-0.18072	-0.25714	-0.10115	-0.24174	-0.12413	-0.39114	-0.20682	-0.41405	-0.30887	-0.22637	-0.12967	-0.20879	-0.17363	-0.0067433
PI(36:4)	-0.16484	-0.16923	-0.20879	-0.20817	-0.015385	-0.50769	-0.42003	-0.38022	-0.41099	-0.42024	-0.38901	-0.23779	-0.3011	-0.3978	-0.36703	-0.37582	-0.35824	-0.37582	-0.41538	-0.044592	-0.2044	-0.30549	-0.28097	-0.44607	-0.64835	-0.38724	-0.37143	-0.27912	-0.28791	-0.059341	-0.19142	-0.30745	-0.086094	-0.25383	-0.19949	-0.115	-0.16484	-0.19556	-0.016429	-0.33588	0.077783	0.10121	0.036601	0.058105	-0.037363	-0.14286	-0.14286	0.18242	0.27647
PS(42:2)	-0.054945	-0.16484	-0.16923	-0.16699	-0.076923	-0.29231	-0.26891	-0.25275	-0.27912	-0.31463	-0.3011	-0.22001	-0.18242	-0.26154	-0.22198	-0.20879	-0.2967	-0.24396	-0.44615	-0.13847	-0.27912	-0.076923	-0.17757	-0.19673	-0.56484	-0.43564	-0.31429	-0.34066	-0.48571	0.18242	-0.0022002	-0.18072	0.0066226	0.094803	0.13847	-0.115	0.028571	0.17757	0.1948	-0.0073018	0.022224	0.11001	0.29281	0.18655	-0.17802	-0.52967	-0.41978	-0.23077	0.15959
LPC(16:1)	-0.27254	-0.44322	-0.40193	-0.31089	-0.2808	-0.55059	-0.4273	-0.47901	-0.34962	-0.49745	-0.47626	-0.51916	-0.55059	-0.48727	-0.52856	-0.56986	-0.468	-0.56435	-0.41019	-0.25282	-0.4267	-0.31383	-0.3998	-0.5	-0.4267	-0.4506	-0.3276	-0.53407	-0.64143	-0.090847	-0.41064	-0.34983	-0.21291	-0.32177	-0.21754	-0.38217	-0.17343	-0.43077	-0.10877	-0.36127	-0.11413	-0.14193	0.087393	0.015322	0.011012	-0.37715	-0.30833	-0.31934	-0.41388
PI(32:2)	-0.081319	-0.17363	-0.18681	-0.15784	-0.16923	-0.43736	-0.36669	-0.42857	-0.23516	-0.40924	-0.30549	-0.42003	-0.27473	-0.22198	-0.19121	-0.28352	-0.17802	-0.27033	-0.46813	-0.24174	-0.54286	-0.24396	-0.069681	-0.21045	-0.44615	-0.19582	0.12527	-0.0065934	-0.10769	-0.10769	-0.20682	-0.16663	-0.090509	-0.18655	-0.27929	-0.47644	-0.12527	-0.069681	-0.13847	-0.31398	-0.097784	0.011001	0.18987	0.13762	-0.13407	-0.18681	-0.19121	-0.14286	-0.31244
LPG(16:0)	-0.37615	-0.48013	-0.35169	-0.37878	-0.44343	-0.24159	-0.16389	-0.22325	-0.16208	-0.094907	-0.1682	-0.33706	-0.3578	-0.16208	-0.34557	-0.29664	-0.30276	-0.30887	-0.18043	-0.48006	-0.4312	-0.08257	-0.37219	-0.24509	0.21713	-0.22961	-0.13762	-0.26606	-0.40062	-0.25994	-0.22961	-0.094706	-0.37782	-0.26809	-0.1143	-0.06858	-0.17432	-0.41598	-0.25146	-0.071121	-0.51951	-0.61537	-0.25464	-0.26809	-0.31499	-0.17432	-0.19878	-0.47401	-0.41598
PC(38:2)	-0.20879	-0.17363	-0.34066	-0.29052	-0.068132	-0.20879	-0.10667	-0.085714	0.010989	-0.26183	-0.26593	-0.12001	-0.21758	-0.3011	-0.2044	-0.2967	-0.34505	-0.2044	0.054945	-0.05398	-0.16923	0.11209	-0.029221	0.077777	-0.16923	-0.37844	-0.028571	-0.14286	-0.21319	-0.13846	-0.58966	-0.36847	-0.33775	-0.1315	-0.39194	-0.31215	-0.18681	-0.39785	-0.1901	-0.32128	0.064448	-0.052805	0.15784	-0.19878	-0.11209	-0.26154	0.041758	-0.24835	-0.60465
PC(40:2)	-0.47692	-0.35385	-0.47692	-0.29738	-0.30549	-0.41099	-0.2978	-0.24835	-0.14725	-0.42684	-0.43297	-0.34669	-0.45495	-0.3978	-0.4022	-0.46374	-0.41099	-0.39341	-0.12088	-0.096226	-0.27033	-0.23077	-0.1551	-0.15784	-0.23077	-0.43124	-0.33626	-0.2	-0.23516	-0.24835	-0.41144	-0.29337	-0.38632	-0.30276	-0.48582	-0.30745	-0.47253	-0.66758	-0.37786	-0.45028	-0.024446	-0.27283	-0.14412	-0.058105	-0.063736	-0.18681	0.0065934	-0.09011	-0.56868
PG(36:6)	-0.038541	-0.082588	0.011012	-0.19198	-0.29732	-0.0055059	-0.025053	-0.15967	-0.044047	-0.011024	0	-0.17816	-0.057812	0.022023	0.011012	-0.0082588	0.024776	-0.057812	-0.11012	-0.38511	-0.23125	-0.3276	-0.028155	0.040115	0.24226	0.31694	0.26703	0.26153	0.3799	-0.088094	-0.02756	0.032338	-0.049772	-0.32177	-0.17639	-0.12641	-0.17619	-0.19709	-0.32632	-0.12347	-0.40503	-0.31418	-0.49141	-0.32177	-0.022023	0.38541	0.096353	0.0055059	-0.26184
LPG(16:1)	-0.17894	-0.27805	-0.082588	-0.18911	-0.22849	-0.20922	-0.27141	-0.41019	-0.30558	-0.23839	-0.19271	-0.37441	-0.39917	-0.22849	-0.20647	-0.21198	-0.26979	-0.35238	-0.19821	-0.35571	-0.19546	-0.57261	-0.35757	-0.39972	0.22299	0.11299	-0.20647	-0.19271	-0.099106	0.033035	0.093703	0.0088193	-0.28481	-0.32177	-0.27046	-0.23224	-0.44322	-0.4364	-0.18521	-0.21493	-0.12944	-0.21772	-0.42264	-0.32177	0.53407	0.36889	0.36063	-0.049553	-0.26747
PC(40:3)	-0.15165	-0.085714	0.0065934	-0.13725	-0.21758	-0.18681	-0.16668	-0.2044	-0.26593	-0.092409	-0.10769	-0.11334	-0.12967	-0.16044	-0.16923	-0.14725	-0.16484	-0.21758	-0.25275	-0.22766	-0.16923	-0.45495	-0.27198	-0.40947	-0.098901	-0.15402	-0.41538	-0.076923	-0.16044	0.12088	0.11441	0.22766	0.059603	-0.076454	0.058674	-0.016429	-0.23516	-0.24051	0.058674	-0.048679	0.066671	-0.0088009	-0.183	0.1315	0.18681	0.18681	0.21758	0.0021978	0.087663
PE(32:3)	-0.098901	0.0021978	-0.050549	-0.10065	-0.037363	-0.24835	-0.24001	-0.23516	-0.16923	0.066007	0.12967	0.013334	-0.01978	-0.050549	-0.0021978	-0.098901	0.028571	-0.015385	-0.068132	-0.17133	-0.1956	-0.046154	-0.14161	-0.18987	0.1033	-0.17162	0.38462	0.10769	0.085714	-0.17363	-0.33223	0.23235	0.068433	0.26606	-0.07745	-0.30745	-0.063736	-0.30345	-0.115	-0.11683	0.11112	0.092409	0.21503	0.0091745	-0.076923	0.30989	0.54725	-0.23956	-0.30794
[truncated: 64 more columns]

## Sheet: Table S4 Proteomics analysis
Supplementary Table 4. Non-cytosolic proteins identified by proteomics analysis									PM1				PM2
Accession	FDR Confidence: MS Amanda 2.0	FDR Confidence: Sequest HT	Description	# AAs	MW [kDa]	calc. pI	Entrez Gene ID	Gene Symbol	Coverage [%]	# Peptides	# PSMs	# Unique Peptides	Coverage [%]	# Peptides	# PSMs	# Unique Peptides
Q5M9V4	High	High	ATP synthase subunit alpha OS=Nicotiana tabacum OX=4097 GN=atp1 PE=3 SV=2	509	55.3	6.1	3205193	atp1	53	22	294	22	48	22	275	22
A0A077D0A9	High	High	Voltage-dependent anion channel OS=Nicotiana tabacum OX=4097 GN=VDAC1.1 PE=2 SV=1	276	29.5	7.11	107782265	LOC107782265	46	12	115	1	36	8	44	3
A0A1S4BHV7	High	High	ADP,ATP carrier protein 1, mitochondrial-like isoform X2 OS=Nicotiana tabacum OX=4097 GN=LOC107808442 PE=3 SV=1	387	42.4	9.76	107808442	LOC107808442	22	9	77	1	21	8	150	1
Q6IVK3	High	High	Putative UDP-glucuronate decarboxylase 3 OS=Nicotiana tabacum OX=4097 PE=2 SV=1	446	49.8	9.33	107784974	LOC107784974	31	11	83	1	32	13	115	1
Q6TXM4	High	High	Plasma membrane ATPase OS=Nicotiana tabacum OX=4097 GN=nha1 PE=2 SV=2	951	104.6	6.43	107783148	LOC107783148	42	32	88	3	29	24	41	1
A0A1S4B5N5	High	High	Plasma membrane ATPase OS=Nicotiana tabacum OX=4097 GN=LOC107804769 PE=3 SV=1	951	104.7	6.43	107804769	LOC107804769	40	30	81	1	29	24	41	1
A0A1S3Y851	High	High	Transmembrane 9 superfamily member OS=Nicotiana tabacum OX=4097 GN=LOC107773219 PE=3 SV=1	657	74.3	6.74	107773219	LOC107773219	19	12	66	5	18	11	80	4
Q5M9S4	High	High	NADH dehydrogenase subunit 7 OS=Nicotiana tabacum OX=4097 GN=nad7 PE=3 SV=2	394	44.9	6.83	3205185	nad7	46	15	54	15	36	12	57	12
A0A077DBL4	High	High	Calnexin-like protein OS=Nicotiana tabacum OX=4097 PE=2 SV=1	539	61.3	4.87	107773601	LOC107773601	32	16	49	3	27	13	101	0
A0A1S4ANA7	High	High	phosphoinositide phosphatase SAC6-like isoform X2 OS=Nicotiana tabacum OX=4097 GN=LOC107799584 PE=4 SV=1	480	55.2	6.8	107799584	LOC107799584	63	23	67	6	43	17	58	6
A0A1S3XCX3	High	High	Plasma membrane ATPase OS=Nicotiana tabacum OX=4097 GN=LOC107763794 PE=3 SV=1	954	104.9	6.7	107763794	LOC107763794	38	28	57	5	33	26	63	3
A0A1S3XPF8	High	High	Calcium-transporting ATPase OS=Nicotiana tabacum OX=4097 GN=LOC107767367 PE=3 SV=1	1020	111.1	5.82	107767367	LOC107767367	26	21	55	13	23	15	54	10
Q5M9T3	High	High	NADH dehydrogenase subunit 9 OS=Nicotiana tabacum OX=4097 GN=nad9 PE=3 SV=2	190	22.9	6.55	3205361	nad9	75	12	46	12	46	8	49	8
A0A1S3YCA2	High	High	Plasma membrane ATPase OS=Nicotiana tabacum OX=4097 GN=LOC107774664 PE=3 SV=1	910	100.8	5.99	107774664	LOC107774664	38	26	57	4	18	15	27	1
A0A1S4DI65	High	High	Plasma membrane ATPase OS=Nicotiana tabacum OX=4097 GN=LOC107830081 PE=3 SV=1	954	104.8	7.12	107830081	LOC107830081	35	25	48	1	31	25	61	1
A0A1S4DH63	High	High	Transmembrane 9 superfamily member OS=Nicotiana tabacum OX=4097 GN=LOC107829751 PE=3 SV=1	657	74.6	6.4	107829751	LOC107829751	21	11	54	4	16	9	64	2
A0A1S3YHT7	High	High	pyruvate, phosphate dikinase, chloroplastic isoform X2 OS=Nicotiana tabacum OX=4097 GN=LOC107776231 PE=4 SV=1	873	95.4	5.8	107776231	LOC107776231	40	26	57	5	3	2	4	2
A0A1S4AVL3	High	High	Transmembrane 9 superfamily member OS=Nicotiana tabacum OX=4097 GN=LOC107801766 PE=3 SV=1	657	74.4	7.2	107801766	LOC107801766	13	9	51	3	12	7	63	2
A0A1S3ZI29	High	High	Transmembrane 9 superfamily member OS=Nicotiana tabacum OX=4097 GN=LOC107787099 PE=3 SV=1	657	74.7	6.4	107787099	LOC107787099	18	9	51	2	17	9	65	2
A0A1S4A0M8	High	High	Coatomer subunit beta OS=Nicotiana tabacum OX=4097 GN=LOC107792487 PE=4 SV=1	949	105.9	5.74	107792487	LOC107792487	34	26	51	2	6	4	6	4
A0A1S3YRL0	High	High	Plasma membrane ATPase OS=Nicotiana tabacum OX=4097 GN=LOC107778795 PE=3 SV=1	925	102	5.91	107778795	LOC107778795	36	25	54	3	18	15	26	1
Q8SF04	High	High	Dicarboxylate/tricarboxylate carrier OS=Nicotiana tabacum OX=4097 GN=dtc1 PE=2 SV=1	297	31.7	9.32	107815847	LOC107815847	54	11	43	8	38	8	45	6
A0A1S4ASL1	High	High	Calcium-transporting ATPase OS=Nicotiana tabacum OX=4097 GN=LOC107800917 PE=3 SV=1	1017	111.2	6.37	107800917	LOC107800917	21	18	42	9	18	14	37	9
A0A1S4CH50	High	High	UDP-glucose:glycoprotein glucosyltransferase-like isoform X2 OS=Nicotiana tabacum OX=4097 GN=LOC107818951 PE=4 SV=1	1641	185.4	5.96	107818951	LOC107818951	26	29	47	2	24	30	68	5
Q40567	High	High	Tobacco calretulin (Fragment) OS=Nicotiana tabacum OX=4097 PE=2 SV=1	389	44.5	4.55	107814655	LOC107814655	43	13	46	4	59	19	95	5
A0A1S4AGL0	High	High	Delta-1-pyrroline-5-carboxylate synthase OS=Nicotiana tabacum OX=4097 GN=LOC107797411 PE=3 SV=1	717	77.1	6.04	107797411	LOC107797411	38	22	40	1	20	12	21	12
Q6BDB7	High	High	Phosphotransferase OS=Nicotiana sylvestris OX=4096 GN=Hxk3 PE=3 SV=1	496	53.8	6.37	0	0	19	8	33	1	29	11	42	0
A0A1S4DDW0	High	High	monosaccharide-sensing protein 2-like isoform X2 OS=Nicotiana tabacum OX=4097 GN=LOC107828562 PE=3 SV=1	722	77.4	5.35	107828562	LOC107828562	22	9	37	3	10	4	5	2
O24135	High	High	Citrate synthase OS=Nicotiana tabacum OX=4097 GN=cit1 PE=2 SV=1	469	52.5	7.85	107779254	LOC107779254	47	14	35	3	31	13	90	2
A0A1S4CQK2	High	High	uncharacterized protein LOC107821586 isoform X2 OS=Nicotiana tabacum OX=4097 GN=LOC107821586 PE=4 SV=1	148	16.1	9.91	107821586	LOC107821586	45	6	33	2	25	4	27	4
Q75ZE3	High	High	14-3-3 c-2 protein OS=Nicotiana tabacum OX=4097 GN=14-3-3 c-2 PE=2 SV=1	260	29.4	4.84	107774394	LOC107774394	54	12	35	5	46	10	17	4
A0A1S3YK56	High	High	NADH dehydrogenase [ubiquinone] iron-sulfur protein 8, mitochondrial OS=Nicotiana tabacum OX=4097 GN=LOC107776985 PE=3 SV=1	230	26.3	5.58	107776985	LOC107776985	36	7	30	7	24	5	24	5
I7A3N8	High	High	Clathrin heavy chain 1 (Fragment) OS=Nicotiana tabacum OX=4097 GN=CHC1 PE=2 SV=1	404	46.6	5.44	107796299	LOC107796299	23	8	31	1	12	5	7	1
Q5MA02	High	High	Cytochrome c oxidase subunit 2 OS=Nicotiana tabacum OX=4097 GN=cox2 PE=3 SV=2	260	29.6	4.94	3205306	cox2	32	6	32	5	32	6	39	6
Q6TKR0	High	High	Ribosomal protein L3A OS=Nicotiana tabacum OX=4097 GN=RPL3A PE=2 SV=1	389	44.4	10.08	107768851	LOC107768851	37	14	30	3	32	15	47	4
A0A1S4BDN1	High	High	calcium-transporting ATPase 4, endoplasmic reticulum-type-like OS=Nicotiana tabacum OX=4097 GN=LOC107807149 PE=3 SV=1	1062	116.3	5.48	107807149	LOC107807149	22	19	32	1	32	27	66	4
A0A1S3Z055	High	High	calcium-transporting ATPase 4, endoplasmic reticulum-type-like OS=Nicotiana tabacum OX=4097 GN=LOC107781299 PE=3 SV=1	1062	116.1	5.4	107781299	LOC107781299	22	19	31	1	28	24	62	1
Q8RVF9	High	High	14-3-3 protein OS=Nicotiana tabacum OX=4097 PE=2 SV=3	258	29	4.78	107767929	LOC107767929	45	11	32	3	43	9	16	2
A0A1S4AJR8	High	High	eIF-2-alpha kinase activator GCN1 isoform X2 OS=Nicotiana tabacum OX=4097 GN=LOC107798395 PE=4 SV=1	2629	286.3	7.27	107798395	LOC107798395	13	23	30	5	4	8	14	8
A0A1S4BD98	High	High	Transmembrane 9 superfamily member OS=Nicotiana tabacum OX=4097 GN=LOC107807043 PE=3 SV=1	594	68	7.59	107807043	LOC107807043	24	12	30	7	17	10	38	2
Q5M9V8	High	High	OrfB protein OS=Nicotiana tabacum OX=4097 GN=orfB PE=4 SV=2	156	18	8.69	3205179	orfB	42	7	22	7	25	3	15	3
A0A1S4DCQ2	High	High	Transmembrane 9 superfamily member OS=Nicotiana tabacum OX=4097 GN=LOC107828343 PE=3 SV=1	639	73.5	7.42	107828343	LOC107828343	12	7	25	6	14	8	45	6
C5J0G6	High	High	Enolase OS=Nicotiana tabacum OX=4097 PE=2 SV=1	444	47.8	5.57	107776643	LOC107776643	50	13	31	1	51	13	33	1
A0A1S3YW53	High	High	probable sucrose-phosphate synthase 2 isoform X2 OS=Nicotiana tabacum OX=4097 GN=LOC107780355 PE=3 SV=1	1064	119.5	6.54	107780355	LOC107780355	26	21	29	2	5	3	4	3
A0A1S3XDI7	High	High	Phospholipase D OS=Nicotiana tabacum OX=4097 GN=LOC107763913 PE=3 SV=1	857	96.2	6.48	107763913	LOC107763913	22	13	22	4	2	1	1	1
A0A1S3ZMY7	High	High	elongation factor 1-gamma 2-like isoform X2 OS=Nicotiana tabacum OX=4097 GN=LOC107788457 PE=4 SV=1	417	47.5	5.63	107788457	LOC107788457	35	12	23	1	13	4	9	4
A0A1S4DA19	High	High	Acetyltransferase component of pyruvate dehydrogenase complex OS=Nicotiana tabacum OX=4097 GN=LOC107827422 PE=3 SV=1	546	58.7	7.83	107827422	LOC107827422	28	14	23	5	33	16	55	6
A0A1S4AJ36	High	High	Phosphoglycerate kinase OS=Nicotiana tabacum OX=4097 GN=LOC107798205 PE=3 SV=1	481	50	8.38	107798205	LOC107798205	27	9	27	4	17	5	9	1
A0A1S4AV24	High	High	Calcium-transporting ATPase OS=Nicotiana tabacum OX=4097 GN=LOC107801610 PE=3 SV=1	1045	114.3	6.43	107801610	LOC107801610	21	17	27	4	24	18	51	3
B2BF99	High	High	Peptidyl-prolyl cis-trans isomerase OS=Nicotiana tabacum OX=4097 GN=Cyp2 PE=2 SV=1	207	22	7.99	107832275	LOC107832275	37	6	24	3	44	8	21	3
A0A1S4AUN8	High	High	NADH dehydrogenase [ubiquinone] iron-sulfur protein 7, mitochondrial-like OS=Nicotiana tabacum OX=4097 GN=LOC107801402 PE=3 SV=1	212	23.7	9.5	107801402	LOC107801402	59	11	22	2	26	6	13	1
A0A1S4A3B7	High	High	UDP-glucose 6-dehydrogenase OS=Nicotiana tabacum OX=4097 GN=LOC107793291 PE=3 SV=1	480	52.9	6.46	107793291	LOC107793291	43	14	27	1	16	5	14	3
A0A1S3X969	High	High	NADH dehydrogenase [ubiquinone] iron-sulfur protein 7, mitochondrial-like OS=Nicotiana tabacum OX=4097 GN=LOC107762627 PE=3 SV=1	213	23.6	9.38	107762627	LOC107762627	46	10	20	1	26	6	12	1
Q5M9Z2	High	High	NADH-ubiquinone oxidoreductase chain 5 OS=Nicotiana tabacum OX=4097 GN=nad5 PE=3 SV=2	669	74.6	7.37	3205268	nad5	13	6	21	6	6	3	12	3
A0A1S4CWT6	High	High	gamma carbonic anhydrase 1, mitochondrial-like isoform X1 OS=Nicotiana tabacum OX=4097 GN=LOC107823359 PE=4 SV=1	271	29.4	7.53	107823359	LOC107823359	52	11	20	3	45	9	25	4
Q40463	High	High	NTGB2 (Fragment) OS=Nicotiana tabacum OX=4097 PE=2 SV=1	140	15.8	6.19	107790375	LOC107790375	71	8	20	3	46	6	22	0
A0A1S4C263	High	High	Calcium-transporting ATPase OS=Nicotiana tabacum OX=4097 GN=LOC107814306 PE=3 SV=1	1045	114.3	6.43	107814306	LOC107814306	19	14	25	1	22	17	48	2
A0A1S3ZX96	High	High	Phospholipase D OS=Nicotiana tabacum OX=4097 GN=LOC107791498 PE=3 SV=1	857	96.2	6.38	107791498	LOC107791498	25	13	21	4	2	1	1	1
A0A1S3Y662	High	High	Protein ROOT HAIR DEFECTIVE 3 homolog OS=Nicotiana tabacum OX=4097 GN=LOC107771827 PE=3 SV=1	676	75.4	5.53	107771827	LOC107771827	25	13	18	2	29	13	33	3
A0A1S3X6L4	High	High	callose synthase 5 OS=Nicotiana tabacum OX=4097 GN=LOC107761794 PE=4 SV=1	1931	220.8	8.94	107761794	LOC107761794	10	15	18	15	4	6	10	6
A0A1S4B5R2	High	High	Peptidyl-prolyl cis-trans isomerase OS=Nicotiana tabacum OX=4097 GN=LOC107804715 PE=3 SV=1	209	22.5	9.36	107804715	LOC107804715	27	5	21	1	32	6	14	0
A0A1S4CVF9	High	Medium	molybdate-anion transporter-like OS=Nicotiana tabacum OX=4097 GN=LOC107823032 PE=4 SV=1	462	50.5	6.74	107823032	LOC107823032	16	8	16	5	6	3	8	1
A0A1S4CQG1	High	Medium	V-type proton ATPase subunit D-like OS=Nicotiana tabacum OX=4097 GN=LOC107821573 PE=4 SV=1	259	28.9	9.41	107821573	LOC107821573	30	7	16	7	28	8	21	8
A0A1S4AY27	High	High	Transmembrane 9 superfamily member OS=Nicotiana tabacum OX=4097 GN=LOC107802459 PE=3 SV=1	596	68.4	7.31	107802459	LOC107802459	20	10	23	5	16	9	24	6
Q5M9U6	High	High	NADH-ubiquinone oxidoreductase chain 1 OS=Nicotiana tabacum OX=4097 GN=nad1 PE=3 SV=2	325	36	7.71	3205188	nad1	18	5	17	5	6	1	3	1
A0A1S3ZVA9	High	High	Transmembrane 9 superfamily member OS=Nicotiana tabacum OX=4097 GN=LOC107790799 PE=3 SV=1	641	73.8	6.83	107790799	LOC107790799	16	8	18	7	18	10	27	8
A0A1S4B5Q7	High	High	Cytochrome b-c1 complex subunit Rieske, mitochondrial OS=Nicotiana tabacum OX=4097 GN=LOC107804709 PE=4 SV=1	272	29.7	8.46	107804709	LOC107804709	21	6	18	2	18	4	5	3
A0A1S3Z443	High	High	DUF21 domain-containing protein At4g14240-like isoform X1 OS=Nicotiana tabacum OX=4097 GN=LOC107782795 PE=4 SV=1	498	53.8	6.33	107782795	LOC107782795	8	3	15	3	13	4	39	1
Q75ZD3	High	High	14-3-3 i-2 protein OS=Nicotiana tabacum OX=4097 GN=14-3-3 i-2 PE=2 SV=1	260	29.5	4.82	107786214	LOC107786214	37	8	16	4	18	4	5	1
A0A1S3YN60	High	High	Cytochrome b-c1 complex subunit Rieske, mitochondrial OS=Nicotiana tabacum OX=4097 GN=LOC107777879 PE=4 SV=1	268	29.2	8.68	107777879	LOC107777879	24	7	16	3	19	5	8	4
P51134	High	High	Cytochrome b-c1 complex subunit Rieske-4, mitochondrial OS=Nicotiana tabacum OX=4097 PE=2 SV=1	236	25.8	7.14	107786155	LOC107786155	24	5	17	1	21	3	4	2
Q42953	High	High	Alcohol dehydrogenase (Fragment) OS=Nicotiana tabacum OX=4097 GN=tobADH1 PE=2 SV=1	379	41.3	7.05	107820706	LOC107820706	28	9	15	9	33	8	14	2
A0A1S4AM78	High	High	Cytochrome b-c1 complex subunit Rieske, mitochondrial OS=Nicotiana tabacum OX=4097 GN=LOC107798995 PE=4 SV=1	268	29.2	8.68	107798995	LOC107798995	24	7	16	3	19	3	6	2
Q5R216	High	High	Myosin XI OS=Nicotiana tabacum OX=4097 GN=Ntmy170 PE=2 SV=1	1529	172.6	8.25	107765758	LOC107765758	8	10	15	1	3	4	5	1
Q5MA49	High	n/a	Cytochrome b OS=Nicotiana tabacum OX=4097 GN=cob PE=3 SV=1	393	44.2	7.15	3205308	cob	11	4	13	4	6	2	9	2
A0A455TJR6	High	High	Glutamate dehydrogenase OS=Nicotiana tabacum OX=4097 GN=NtGDH2b PE=2 SV=1	411	44.7	7.02	0	0	36	9	16	2	47	12	46	0
A0A1S3Z5D7	High	High	glucan endo-1,3-beta-glucosidase 8-like OS=Nicotiana tabacum OX=4097 GN=LOC107783237 PE=3 SV=1	503	54.5	5.86	107783237	LOC107783237	19	8	14	8	15	5	6	5
A0A1S4DNT1	High	High	Eukaryotic translation initiation factor 3 subunit I OS=Nicotiana tabacum OX=4097 GN=LOC107831796 PE=3 SV=1	326	35.9	8.25	107831796	LOC107831796	45	11	14	11	17	4	7	4
A0A1S4BV14	High	High	uncharacterized protein C23H3.12c-like isoform X2 OS=Nicotiana tabacum OX=4097 GN=LOC107812150 PE=4 SV=1	274	31.3	9.77	107812150	LOC107812150	41	8	13	5	39	8	17	6
A0A1S3Y951	High	High	DEAD-box ATP-dependent RNA helicase 37-like OS=Nicotiana tabacum OX=4097 GN=LOC107773699 PE=4 SV=1	603	65	8.03	107773699	LOC107773699	20	9	13	1	2	1	2	1
Q3HLN2	High	High	Sucrose-phosphate synthase isoform B OS=Nicotiana tabacum OX=4097 GN=SPSB PE=2 SV=1	1064	119.5	6.38	0	0	18	13	19	1	4	2	2	2
A0A1S4B0D1	High	n/a	CAAX prenyl protease OS=Nicotiana tabacum OX=4097 GN=LOC107803241 PE=3 SV=1	424	48.5	8.62	107803241	LOC107803241	16	6	12	3	17	6	13	1
A0A1S4CMX9	High	High	Succinate--CoA ligase [ADP-forming] subunit beta, mitochondrial OS=Nicotiana tabacum OX=4097 GN=LOC107820527 PE=3 SV=1	422	45.2	5.59	107820527	LOC107820527	30	9	12	2	36	12	30	3
A0A1U8QE25	High	n/a	Acetyl-coenzyme A carboxylase carboxyl transferase subunit beta, chloroplastic OS=Nicotiana sylvestris OX=4096 GN=accD PE=3 SV=1	512	58.4	5.77	3735048	accD	21	9	12	9	6	3	13	3
A0A1S3WXM0	High	High	Transmembrane 9 superfamily member OS=Nicotiana tabacum OX=4097 GN=LOC107759022 PE=3 SV=1	659	74.6	6.68	107759022	LOC107759022	16	7	14	4	16	7	16	5
Q5MA26	High	High	Uncharacterized protein OS=Nicotiana tabacum OX=4097 GN=orf25(atp4) PE=4 SV=2	198	22.6	9.74	3205236	orf25	32	5	16	5	31	6	19	6
A0A1S3ZUX2	High	High	molybdate-anion transporter-like OS=Nicotiana tabacum OX=4097 GN=LOC107790748 PE=4 SV=1	462	50.7	7.56	107790748	LOC107790748	9	4	13	1	4	2	4	0
A0A1S4APA6	High	High	V-type proton ATPase proteolipid subunit OS=Nicotiana tabacum OX=4097 GN=LOC107799903 PE=3 SV=1	165	16.7	8.46	107763072; 107795944; 107799903	LOC107763072; LOC107795944; LOC107799903	11	1	11	1	11	1	2	1
A0A1S3Z1B6	High	High	LIM domain-containing protein PLIM2c-like isoform X2 OS=Nicotiana tabacum OX=4097 GN=LOC107781918 PE=4 SV=1	217	24.2	6.1	107781918	LOC107781918	21	4	15	1	4	1	2	1
Q8VWF9	High	High	Ras-related protein RAB8-2 OS=Nicotiana tabacum OX=4097 GN=Rab8-4 PE=2 SV=1	216	24	7.83	107760584; 107829320	LOC107760584; LOC107829320	25	5	14	1	19	4	28	0
A0A1S4D1F5	High	High	NADH dehydrogenase [ubiquinone] flavoprotein 2, mitochondrial-like OS=Nicotiana tabacum OX=4097 GN=LOC107824942 PE=4 SV=1	257	28.6	7.87	107824942	LOC107824942	33	7	14	7	25	6	18	6
A0A1S4D8B7	High	High	ras-related protein RABE1c-like OS=Nicotiana tabacum OX=4097 GN=LOC107827065 PE=4 SV=1	216	23.8	8.22	107827065	LOC107827065	25	5	13	1	25	5	30	1
A0A1S4A9F8	High	High	cytochrome c oxidase subunit 6b-1-like isoform X2 OS=Nicotiana tabacum OX=4097 GN=LOC107795202 PE=4 SV=1	185	20.5	4.6	107795202	LOC107795202	40	6	13	3	48	8	20	3
A0A1S3XU32	High	High	BAG family molecular chaperone regulator 7-like OS=Nicotiana tabacum OX=4097 GN=LOC107768598 PE=4 SV=1	407	46.5	9.29	107768598	LOC107768598	26	8	15	5	14	5	16	1
A0A1S4C3U2	High	High	pyruvate decarboxylase 2 isoform X2 OS=Nicotiana tabacum OX=4097 GN=LOC107814772 PE=3 SV=1	588	63.8	5.96	107814772	LOC107814772	15	6	12	6	3	1	1	1
A0A1S3ZVB5	High	High	Phospholipase D OS=Nicotiana tabacum OX=4097 GN=LOC107790804 PE=3 SV=1	834	93.2	8.44	107790804	LOC107790804	8	5	11	3	2	1	1	1
A0A1S3XAM4	High	Medium	Transmembrane 9 superfamily member OS=Nicotiana tabacum OX=4097 GN=LOC107762982 PE=3 SV=1	639	73.4	7.58	107762982	LOC107762982	13	7	10	5	13	7	21	4
A0A1S4D1L0	High	High	uncharacterized protein LOC107825011 isoform X2 OS=Nicotiana tabacum OX=4097 GN=LOC107825011 PE=4 SV=1	318	35.5	5.66	107825011	LOC107825011	43	11	15	10	17	4	8	3
A0A1S4DNJ8	High	High	protein disulfide-isomerase 5-2-like isoform X2 OS=Nicotiana tabacum OX=4097 GN=LOC107831700 PE=4 SV=1	437	48.9	5.35	107831700	LOC107831700	25	9	13	8	24	10	19	9
Q5DKU6	High	n/a	Adenosine kinase isoform 2T OS=Nicotiana tabacum OX=4097 PE=2 SV=1	340	37.5	5.27	0	0	29	7	8	3	9	2	4	2
A0A1S4BY21	High	High	fasciclin-like arabinogalactan protein 3 OS=Nicotiana tabacum OX=4097 GN=LOC107813102 PE=4 SV=1	273	28.7	4.98	107813102	LOC107813102	25	5	11	3	15	4	7	1
A0A1S4C0Q7	High	High	uncharacterized protein LOC107813924 isoform X2 OS=Nicotiana tabacum OX=4097 GN=LOC107813924 PE=4 SV=1	377	42.3	8.87	107813924	LOC107813924	21	5	11	5	15	4	10	4
A0A1S3Z759	High	High	uncharacterized protein At2g34160-like OS=Nicotiana tabacum OX=4097 GN=LOC107783726 PE=4 SV=1	164	17.8	9.82	107783726	LOC107783726	19	5	11	5	19	4	10	4
A0A1S3ZWL4	High	Medium	Transmembrane 9 superfamily member OS=Nicotiana tabacum OX=4097 GN=LOC107791268 PE=3 SV=1	641	74.2	8.18	107791268	LOC107791268	13	7	10	6	12	6	17	2
A0A1S4A2R8	High	High	DEAD-box ATP-dependent RNA helicase 11-like OS=Nicotiana tabacum OX=4097 GN=LOC107793153 PE=4 SV=1	593	64.5	7.64	107793153	LOC107793153	15	7	8	1	2	1	2	1
A0A1S4ALJ5	High	Medium	eukaryotic peptide chain release factor subunit 1-3-like isoform X2 OS=Nicotiana tabacum OX=4097 GN=LOC107798788 PE=4 SV=1	437	49.1	5.72	107798788	LOC107798788	19	8	9	1	2	1	1	1
A0A1S3XTA6	High	n/a	signal recognition particle receptor subunit alpha-like OS=Nicotiana tabacum OX=4097 GN=LOC107768572 PE=4 SV=1	627	68.6	8.15	107768572	LOC107768572	11	6	7	6	13	9	13	3
Q9XPR6	High	High	Thylakoid-bound ascorbate peroxidase OS=Nicotiana tabacum OX=4097 PE=2 SV=1	435	47.2	8.07	107792162	LOC107792162	34	10	14	1	29	10	17	2
A0A1S4A8S1	High	High	fasciclin-like arabinogalactan protein 3 OS=Nicotiana tabacum OX=4097 GN=LOC107794994 PE=4 SV=1	272	28.6	5.2	107794994	LOC107794994	26	5	9	4	7	3	5	1
A0A1S4CME8	High	High	carbonyl reductase [NADPH] 1-like OS=Nicotiana tabacum OX=4097 GN=LOC107820627 PE=3 SV=1	331	37.2	6.06	107820627	LOC107820627	28	7	10	7	6	1	2	1
A0A1S4A8S3	High	High	fasciclin-like arabinogalactan protein 3 OS=Nicotiana tabacum OX=4097 GN=LOC107794996 PE=4 SV=1	277	29.1	4.78	107794996	LOC107794996	26	5	9	2	13	4	9	1
A0A1S3ZCN8	High	High	long chain acyl-CoA synthetase 8-like isoform X2 OS=Nicotiana tabacum OX=4097 GN=LOC107785394 PE=4 SV=1	726	79.3	8.57	107785394	LOC107785394	13	7	10	1	14	8	14	1
A0A1S4CE20	High	High	SPX domain-containing membrane protein At4g22990-like OS=Nicotiana tabacum OX=4097 GN=LOC107817998 PE=4 SV=1	696	77.9	6.8	107817998	LOC107817998	9	5	8	3	8	5	11	3
A0A1S4AJ91	High	n/a	apyrase 1-like OS=Nicotiana tabacum OX=4097 GN=LOC107798219 PE=3 SV=1	477	51.9	8.57	107798219	LOC107798219	16	6	7	1	19	7	23	1
A0A1S4D2G6	High	High	glucan endo-1,3-beta-glucosidase 8-like OS=Nicotiana tabacum OX=4097 GN=LOC107825147 PE=3 SV=1	477	52.9	7.14	107825147	LOC107825147	22	9	10	9	11	5	7	5
A0A1S3YBW3	High	n/a	apyrase 1-like OS=Nicotiana tabacum OX=4097 GN=LOC107774476 PE=3 SV=1	477	51.9	8.57	107774476	LOC107774476	16	6	7	1	19	7	24	1
A0A1S4AT28	High	High	ER membrane protein complex subunit 7 homolog isoform X2 OS=Nicotiana tabacum OX=4097 GN=LOC107801123 PE=4 SV=1	211	22.9	9.01	107801123	LOC107801123	21	3	7	3	27	4	8	4
A0A1S4AJ90	High	High	lysophospholipid acyltransferase 1-like OS=Nicotiana tabacum OX=4097 GN=LOC107798258 PE=3 SV=1	463	52	9.07	107798258	LOC107798258	16	6	8	3	4	2	6	2
A0A1S3YJM7	High	High	ATP-dependent zinc metalloprotease FTSH 4, mitochondrial-like isoform X2 OS=Nicotiana tabacum OX=4097 GN=LOC107776755 PE=3 SV=1	720	77.4	8.75	107776755	LOC107776755	15	7	10	7	18	8	15	7
A0A1S4DEU7	High	High	BAG family molecular chaperone regulator 7-like OS=Nicotiana tabacum OX=4097 GN=LOC107828980 PE=4 SV=1	410	46.9	9.29	107828980	LOC107828980	20	5	10	2	13	5	15	1
A0A1S4AMF3	High	Medium	transmembrane protein 120 homolog OS=Nicotiana tabacum OX=4097 GN=LOC107799247 PE=4 SV=1	362	40.8	9.54	107799247	LOC107799247	20	6	8	6	15	4	10	1
A0A1S4CY10	High	High	Membrane magnesium transporter OS=Nicotiana tabacum OX=4097 GN=LOC107823815 PE=3 SV=1	105	11.5	7.44	107823815	LOC107823815	15	1	7	1	24	2	4	2
A0A1S4CW19	High	High	cytochrome b5-like OS=Nicotiana tabacum OX=4097 GN=LOC107823219 PE=3 SV=1	134	15	5.53	107823219	LOC107823219	41	4	9	4	47	4	12	1
A0A1S3ZHV1	High	Medium	apyrase 2-like OS=Nicotiana tabacum OX=4097 GN=LOC107786853 PE=3 SV=1	472	51.2	7.05	107786853	LOC107786853	23	8	8	2	19	7	12	1
A0A1S3YP17	High	n/a	probable mitochondrial saccharopine dehydrogenase-like oxidoreductase At5g39410 OS=Nicotiana tabacum OX=4097 GN=LOC107778050 PE=4 SV=1	235	25.7	9.01	107778050	LOC107778050	28	4	7	1	23	4	8	2
A0A1S3Z1D3	High	High	probable mitochondrial saccharopine dehydrogenase-like oxidoreductase At5g39410 OS=Nicotiana tabacum OX=4097 GN=LOC107781898 PE=4 SV=1	451	49.2	8.6	107781898	LOC107781898	23	6	9	1	10	4	8	1
A0MWC2	High	n/a	Apyrase-like protein OS=Nicotiana tabacum OX=4097 GN=APY1 PE=2 SV=1	472	51.2	6.44	107771917	LOC107771917	17	7	7	1	18	7	11	1
A0A1S4B534	High	High	Phospholipid-transporting ATPase OS=Nicotiana tabacum OX=4097 GN=LOC107804555 PE=3 SV=1	1214	136.9	7.06	107804555	LOC107804555	6	6	7	3	10	9	15	9
A0A1S3YNE1	High	High	Transmembrane 9 superfamily member OS=Nicotiana tabacum OX=4097 GN=LOC107777871 PE=3 SV=1	582	66.5	7.84	107777871	LOC107777871	14	5	8	5	15	10	35	8
A0A1S4AUD9	High	High	25.3 kDa vesicle transport protein-like isoform X3 OS=Nicotiana tabacum OX=4097 GN=LOC107801311 PE=3 SV=1	195	22.6	7.94	107801311	LOC107801311	18	4	7	1	47	7	14	2
A0A1S3YX11	High	n/a	Transmembrane 9 superfamily member OS=Nicotiana tabacum OX=4097 GN=LOC107780372 PE=3 SV=1	588	66.9	7.42	107780372	LOC107780372	9	5	6	3	13	8	16	1
A0A0A8J4Z6	High	n/a	Putative aminoacylase OS=Nicotiana tabacum OX=4097 GN=NtACY PE=2 SV=1	452	50.1	6.35	107817856	LOC107817856	13	6	6	6	29	10	20	10
A0A1S3Z7U1	High	High	aldehyde dehydrogenase family 2 member B7, mitochondrial-like isoform X2 OS=Nicotiana tabacum OX=4097 GN=LOC107783944 PE=3 SV=1	535	58.4	7.72	107783944	LOC107783944	9	5	6	2	14	7	15	2
B2YKT9	High	n/a	Glycine-rich RNA-binding protein OS=Nicotiana tabacum OX=4097 GN=GRP1 PE=2 SV=1	157	15.6	5.34	107795042	LOC107795042	25	3	5	2	29	4	7	1
A0A1S3XAQ0	High	High	fasciclin-like arabinogalactan protein 3 OS=Nicotiana tabacum OX=4097 GN=LOC107762954 PE=4 SV=1	275	28.9	4.77	107762954	LOC107762954	19	4	6	2	4	1	1	0
A0A1S3ZL93	High	n/a	lysine histidine transporter 1-like isoform X1 OS=Nicotiana tabacum OX=4097 GN=LOC107787959 PE=4 SV=1	443	49.8	7.75	107787959	LOC107787959	10	4	5	4	8	3	10	3
Q5M9Z8	High	n/a	NADH-ubiquinone oxidoreductase chain 4 OS=Nicotiana tabacum OX=4097 GN=nad4 PE=3 SV=2	495	55.8	8.43	3205277	nad4	5	2	5	2	4	1	1	1
A0A097BTX3	High	n/a	Peptidyl-prolyl cis-trans isomerase OS=Nicotiana tabacum OX=4097 PE=2 SV=1	228	24.8	7.2	107775419	LOC107775419	14	3	5	1	8	2	7	0
A0A1S4A1P6	High	n/a	fatty acid amide hydrolase-like OS=Nicotiana tabacum OX=4097 GN=LOC107792873 PE=4 SV=1	608	66.5	6.48	107792873	LOC107792873	9	5	5	3	12	6	9	6
O24142	High	High	Rop subfamily GTPase OS=Nicotiana tabacum OX=4097 GN=rop1 PE=2 SV=2	197	21.5	9.22	107798337	LOC107798337	32	4	7	1	19	3	3	3
A0A1S4CJ04	High	n/a	uncharacterized protein LOC107819579 isoform X2 OS=Nicotiana tabacum OX=4097 GN=LOC107819579 PE=4 SV=1	1035	116.5	6.87	107819579	LOC107819579	4	3	4	3	2	2	3	2
A0A1S4DJT3	High	High	succinate dehydrogenase subunit 5, mitochondrial-like isoform X2 OS=Nicotiana tabacum OX=4097 GN=LOC107830569 PE=4 SV=1	231	25.5	6.74	107830569	LOC107830569	11	2	6	1	44	6	17	5
A0A1S4CHP1	High	n/a	26S proteasome regulatory subunit 4 homolog A-like OS=Nicotiana tabacum OX=4097 GN=LOC107819147 PE=3 SV=1	444	49.4	6.21	107760308; 107819147	LOC107760308; LOC107819147	11	3	4	3	3	1	1	1
A0A1S4D3W9	High	High	Phospholipid-transporting ATPase OS=Nicotiana tabacum OX=4097 GN=LOC107825666 PE=3 SV=1	1212	137.6	6.62	107825666	LOC107825666	4	4	5	1	4	4	8	4
A0A1S4CM95	High	n/a	vacuolar amino acid transporter 1-like OS=Nicotiana tabacum OX=4097 GN=LOC107820479 PE=4 SV=1	556	60.4	6.06	107820479	LOC107820479	10	4	4	4	4	2	3	2
E2ESP4	High	n/a	Cytosolic class I small heat shock protein 3B OS=Nicotiana tabacum OX=4097 GN=sHSP3B PE=3 SV=1	153	17.4	5.73	107770077	LOC107770077	21	3	4	1	5	1	1	1
A0A1S4BH68	High	n/a	AP-1 complex subunit gamma OS=Nicotiana tabacum OX=4097 GN=LOC107808228 PE=3 SV=1	877	95.9	6.64	107808228	LOC107808228	6	4	4	4	5	3	3	2
A0A1S4CTN7	High	n/a	probable receptor-like protein kinase At4g39110 OS=Nicotiana tabacum OX=4097 GN=LOC107822438 PE=4 SV=1	879	96.9	6.23	107822438	LOC107822438	5	4	4	3	7	5	5	3
A0A1S3ZKN7	High	High	Sulfurtransferase OS=Nicotiana tabacum OX=4097 GN=LOC107787829 PE=4 SV=1	372	41	6.8	107787829	LOC107787829	19	5	5	3	12	4	5	1
A0A1S4CF30	High	n/a	lysine histidine transporter 1-like OS=Nicotiana tabacum OX=4097 GN=LOC107818280 PE=4 SV=1	442	49.7	7.96	107818280	LOC107818280	5	2	3	2	5	2	7	2
A0A1S3X446	High	n/a	uncharacterized protein LOC107761030 OS=Nicotiana tabacum OX=4097 GN=LOC107761030 PE=3 SV=1	438	49.3	9.58	107761030	LOC107761030	8	3	4	3	8	3	6	3
A0A1S3XSQ7	High	n/a	Peroxidase OS=Nicotiana tabacum OX=4097 GN=LOC107768127 PE=3 SV=1	499	54.5	6.19	107768127	LOC107768127	10	4	4	4	24	9	23	9
A0A1S4AA41	High	n/a	Methyltransferase OS=Nicotiana tabacum OX=4097 GN=LOC107795394 PE=3 SV=1	616	69	6.58	107795394	LOC107795394	11	4	4	4	16	8	10	0
A0A1S4DRP6	High	Medium	transaldolase-like OS=Nicotiana tabacum OX=4097 GN=LOC107832738 PE=4 SV=1	397	43.6	7.01	107832738	LOC107832738	12	4	5	4	8	3	5	3
A0A172ELV1	High	High	Cytochrome c oxidase subunit 2 OS=Nicotiana tabacum OX=4097 GN=cox2 PE=3 SV=1	260	29.3	5.26	0	0	13	2	4	1	3	1	1	1
A0A1S4BWV7	High	n/a	exocyst complex component SEC10-like isoform X2 OS=Nicotiana tabacum OX=4097 GN=LOC107812624 PE=4 SV=1	561	61.2	5.43	107812624	LOC107812624	8	4	4	2	3	2	2	2
A0A1S4DN50	High	High	uncharacterized protein LOC107831582 OS=Nicotiana tabacum OX=4097 GN=LOC107831582 PE=4 SV=1	478	52.1	8.35	107831582	LOC107831582	6	3	4	3	8	4	7	4
A0A1S3YYM5	High	n/a	cytochrome b5 OS=Nicotiana tabacum OX=4097 GN=LOC107781159 PE=3 SV=1	136	15	5.11	107781159; 107816859	LOC107781159; LOC107816859	32	3	3	3	49	4	8	4
A0A1S4CIX6	High	n/a	uncharacterized protein LOC107819364 isoform X2 OS=Nicotiana tabacum OX=4097 GN=LOC107819364 PE=4 SV=1	184	20.4	4.34	107819364	LOC107819364	18	3	4	2	7	1	3	1
A0A1S3XYE9	High	n/a	tryptophan--tRNA ligase, cytoplasmic-like isoform X2 OS=Nicotiana tabacum OX=4097 GN=LOC107770201 PE=3 SV=1	256	29.6	6.79	107770201	LOC107770201	14	3	3	3	5	1	1	1
A0A1U8QDS9	High	High	ATP synthase subunit beta, chloroplastic OS=Nicotiana sylvestris OX=4096 GN=atpB PE=3 SV=1	498	53.5	5.19	3735050	atpB	12	3	5	2	2	1	10	0
A0A1S3YTL2	High	High	biotin carboxyl carrier protein of acetyl-CoA carboxylase, chloroplastic-like isoform X2 OS=Nicotiana tabacum OX=4097 GN=LOC107779394 PE=4 SV=1	290	30.4	8.78	107779394	LOC107779394	18	3	5	3	16	3	8	3
A0A1S3XVI1	High	High	uncharacterized protein LOC107769256 isoform X2 OS=Nicotiana tabacum OX=4097 GN=LOC107769256 PE=4 SV=1	452	51.8	8.48	107769256	LOC107769256	6	2	5	1	14	5	7	1
A0A1S3YM97	High	n/a	Neutral ceramidase OS=Nicotiana tabacum OX=4097 GN=LOC107777774 PE=3 SV=1	782	85.8	8.16	107777774	LOC107777774	6	3	3	3	4	2	3	2
A0A1S4DKX9	High	Medium	Potassium transporter OS=Nicotiana tabacum OX=4097 GN=LOC107830864 PE=3 SV=1	819	91.1	9.06	107830864	LOC107830864	5	3	4	2	6	4	7	4
Q5MA39	High	n/a	NADH dehydrogenase subunit 2 OS=Nicotiana tabacum OX=4097 GN=nad2 PE=3 SV=2	488	54.1	8.35	3205197	nad2	4	2	4	2	2	1	2	1
A0A1S3XGS6	High	Medium	dnaJ protein ERDJ2A-like isoform X2 OS=Nicotiana tabacum OX=4097 GN=LOC107765055 PE=4 SV=1	637	70.3	6.57	107765055	LOC107765055	11	4	5	4	11	7	13	7
A0A1S3YNR6	High	Medium	UDP-N-acetylglucosamine--dolichyl-phosphate N-acetylglucosaminephosphotransferase-like OS=Nicotiana tabacum OX=4097 GN=LOC107777924 PE=4 SV=1	363	39.6	8.92	107777924	LOC107777924	10	3	4	1	5	1	2	1
Q709M1	High	n/a	Protein kinase 1 OS=Nicotiana tabacum OX=4097 GN=pk1 PE=2 SV=1	365	39.2	6.99	107791098	LOC107791098	10	3	3	1	11	3	5	2
A0A1S4CY63	High	High	Inositol hexakisphosphate and diphosphoinositol-pentakisphosphate kinase OS=Nicotiana tabacum OX=4097 GN=LOC107823876 PE=3 SV=1	937	105.9	7.05	107823876	LOC107823876	6	4	6	4	1	1	2	1
A0A1S4C2Z0	High	High	V-type proton ATPase subunit F OS=Nicotiana tabacum OX=4097 GN=LOC107814516 PE=3 SV=1	130	14.5	7.4	107814516	LOC107814516	33	4	5	4	42	4	5	4
A0A1S4BFP2	High	Medium	cytochrome b5-like OS=Nicotiana tabacum OX=4097 GN=LOC107807722 PE=3 SV=1	133	14.8	5.07	107807722	LOC107807722	32	3	4	3	33	4	8	1
A0A1S3Y244	High	n/a	glucosidase 2 subunit beta-like isoform X2 OS=Nicotiana tabacum OX=4097 GN=LOC107771368 PE=4 SV=1	613	69.7	4.81	107771368	LOC107771368	5	3	3	2	7	4	7	1
A0A1S4DDX4	High	Medium	uncharacterized protein At3g49720-like isoform X2 OS=Nicotiana tabacum OX=4097 GN=LOC107828760 PE=4 SV=1	216	24.3	9.2	107828760	LOC107828760	16	3	4	2	31	4	7	4
A0A1S4AD72	High	High	arginine--tRNA ligase, chloroplastic/mitochondrial-like isoform X2 OS=Nicotiana tabacum OX=4097 GN=LOC107796381 PE=3 SV=1	590	66.8	6.49	107796381	LOC107796381	8	3	4	3	4	2	2	2
A0A1S4CMH6	High	High	fatty acid amide hydrolase-like isoform X1 OS=Nicotiana tabacum OX=4097 GN=LOC107820654 PE=4 SV=1	300	32.9	5.91	107820654	LOC107820654	13	3	4	1	3	1	1	1
A0A1S4D3S4	High	n/a	trafficking protein particle complex subunit 8-like isoform X2 OS=Nicotiana tabacum OX=4097 GN=LOC107825691 PE=4 SV=1	785	89.2	6.25	107825691	LOC107825691	3	2	3	2	1	1	2	1
A0A1S4A0R2	High	High	ABC transporter C family member 2-like OS=Nicotiana tabacum OX=4097 GN=LOC107792562 PE=4 SV=1	1164	129.1	6.55	107792562	LOC107792562	6	4	4	4	4	4	5	1
A0A1S3XUU3	High	n/a	uncharacterized protein At2g27730, mitochondrial-like isoform X2 OS=Nicotiana tabacum OX=4097 GN=LOC107769057 PE=4 SV=1	89	10.2	9.6	107769057	LOC107769057	18	2	3	2	18	3	7	3
Q8RVF8	High	n/a	Thioredoxin peroxidase OS=Nicotiana tabacum OX=4097 PE=2 SV=2	271	29.8	8.03	107814768	LOC107814768	5	1	3	1	11	2	5	2
A0A1S4CEE2	High	n/a	CLP protease regulatory subunit CLPX3, mitochondrial-like isoform X3 OS=Nicotiana tabacum OX=4097 GN=LOC107818085 PE=4 SV=1	690	75.6	8.21	107818085	LOC107818085	6	3	3	3	7	3	4	3
A0A1S4BPR4	High	n/a	Importin subunit alpha OS=Nicotiana tabacum OX=4097 GN=LOC107810574 PE=3 SV=1	529	58.5	5.38	107810574	LOC107810574	8	3	3	3	3	1	2	1
A0A1S3XXR9	High	High	Transmembrane 9 superfamily member OS=Nicotiana tabacum OX=4097 GN=LOC107769928 PE=3 SV=1	360	41.1	6.01	107769928	LOC107769928	14	4	6	2	20	8	20	1
A0A1S4CBJ2	High	n/a	Protein YIPF OS=Nicotiana tabacum OX=4097 GN=LOC107817228 PE=3 SV=1	231	24.9	7.81	107817228	LOC107817228	7	2	3	2	14	2	4	2
A0A1S3YNI9	High	n/a	UDP-glycosyltransferase TURAN-like isoform X2 OS=Nicotiana tabacum OX=4097 GN=LOC107778138 PE=4 SV=1	415	47	6.55	107778138	LOC107778138	10	3	3	1	10	2	3	1
A0A1S4AB68	High	High	protein CCC1-like isoform X1 OS=Nicotiana tabacum OX=4097 GN=LOC107795693 PE=4 SV=1	282	30.6	5.17	107795693	LOC107795693	9	2	3	2	8	2	3	2
A0A1S4ARA6	High	High	dihydroorotate dehydrogenase (Quinone), mitochondrial-like isoform X2 OS=Nicotiana tabacum OX=4097 GN=LOC107800542 PE=4 SV=1	129	13.9	8.27	107800542	LOC107800542	22	2	3	1	22	2	3	1
A0A1S4A7P1	High	High	uncharacterized protein LOC107794619 isoform X2 OS=Nicotiana tabacum OX=4097 GN=LOC107794619 PE=4 SV=1	584	64.7	8.4	107794619	LOC107794619	8	3	4	3	8	3	4	3
A0A1S3XAM9	High	n/a	probable metal-nicotianamine transporter YSL7 OS=Nicotiana tabacum OX=4097 GN=LOC107762986 PE=4 SV=1	659	72.1	9.06	107762986	LOC107762986	5	2	2	1	4	2	2	2
A0A1C8FVJ5	High	Medium	Eukaryotic translation initiation factor 2 subunit alpha OS=Nicotiana tabacum OX=4097 GN=eIF2alpha PE=2 SV=1	343	38.5	5.35	0	0	4	1	3	1	11	3	6	3
A0A1S4DL45	High	High	uncharacterized protein LOC107830930 isoform X2 OS=Nicotiana tabacum OX=4097 GN=LOC107830930 PE=4 SV=1	1391	150.6	6.92	107830930	LOC107830930	2	2	3	2	2	2	5	2
A0A1S3ZUY5	High	High	3-dehydrosphinganine reductase TSC10A-like isoform X1 OS=Nicotiana tabacum OX=4097 GN=LOC107790734 PE=4 SV=1	327	35	8.13	107790734	LOC107790734	23	4	4	3	4	1	2	1
A0A1S4BAW1	High	n/a	Protein DETOXIFICATION OS=Nicotiana tabacum OX=4097 GN=LOC107806381 PE=3 SV=1	507	55.1	6.6	107806381	LOC107806381	4	2	2	2	2	1	2	1
A0A1S3XC41	High	Medium	uncharacterized protein LOC107763513 isoform X2 OS=Nicotiana tabacum OX=4097 GN=LOC107763513 PE=4 SV=1	355	39.4	5.17	107763513	LOC107763513	9	2	3	2	3	1	2	1
A0A1S4BGN1	High	High	cytosolic enolase 3-like isoform X2 OS=Nicotiana tabacum OX=4097 GN=LOC107808060 PE=3 SV=1	435	47.4	5.48	107808060	LOC107808060	6	2	3	2	6	2	4	2
H9CCH6	High	High	Biotin carboxylase OS=Nicotiana tabacum OX=4097 GN=ACC PE=2 SV=1	536	58.6	7.06	107802092	LOC107802092	13	4	5	4	35	13	24	13
A0A1S4BN76	High	n/a	glucan endo-1,3-beta-glucosidase-like OS=Nicotiana tabacum OX=4097 GN=LOC107810097 PE=3 SV=1	494	54.8	9.07	107810097	LOC107810097	5	2	2	2	6	2	2	2
A0A1S3ZRK5	High	High	receptor-like protein kinase ANXUR1 OS=Nicotiana tabacum OX=4097 GN=LOC107789667 PE=4 SV=1	867	95.6	6.76	107789667	LOC107789667	3	2	3	1	5	3	4	2
A0A1S4C652	High	High	Peptidyl-prolyl cis-trans isomerase OS=Nicotiana tabacum OX=4097 GN=LOC107815513 PE=3 SV=1	228	25	7.99	107815513	LOC107815513	24	3	4	3	18	3	7	3
A0A1S3XPF1	High	n/a	probable metal-nicotianamine transporter YSL7 OS=Nicotiana tabacum OX=4097 GN=LOC107767122 PE=4 SV=1	658	72	8.95	107767122	LOC107767122	5	2	2	1	6	3	3	3
A0A1S4DQW6	High	High	Hexosyltransferase OS=Nicotiana tabacum OX=4097 GN=LOC107832467 PE=3 SV=1	612	69.5	7.66	107832467	LOC107832467	4	2	3	2	27	14	19	2
A0A1S3YTI2	High	High	caffeoylshikimate esterase-like OS=Nicotiana tabacum OX=4097 GN=LOC107779568 PE=4 SV=1	320	36.3	6.93	107779568	LOC107779568	20	3	4	3	6	1	1	1
A0A1S3ZAF0	High	High	probable mitochondrial saccharopine dehydrogenase-like oxidoreductase At5g39410 OS=Nicotiana tabacum OX=4097 GN=LOC107784731 PE=4 SV=1	230	25.3	8.54	107784731	LOC107784731	23	3	4	1	9	2	2	1
A0A1S3XFX7	High	High	SPX domain-containing membrane protein At4g22990-like OS=Nicotiana tabacum OX=4097 GN=LOC107764608 PE=4 SV=1	517	58.4	6.8	107764608	LOC107764608	10	3	3	1	9	5	9	3
A0A1S3XSK7	High	n/a	Potassium transporter OS=Nicotiana tabacum OX=4097 GN=LOC107768329 PE=3 SV=1	600	66.6	7.84	107768329	LOC107768329	6	2	2	2	4	1	1	1
A0A1S3Y0V4	High	High	ATP-dependent Clp protease proteolytic subunit OS=Nicotiana tabacum OX=4097 GN=LOC107770894 PE=3 SV=1	237	26.4	8.41	107770894	LOC107770894	9	2	3	2	5	1	2	1
A0A1S4DHV7	High	n/a	uncharacterized protein LOC107830006 isoform X2 OS=Nicotiana tabacum OX=4097 GN=LOC107830006 PE=4 SV=1	291	33.7	7.33	107830006	LOC107830006	11	2	2	1	25	6	13	4
A0A1S3YCS0	High	n/a	cytochrome b5-like OS=Nicotiana tabacum OX=4097 GN=LOC107774688 PE=3 SV=1	169	19.2	6.2	107774688	LOC107774688	14	2	2	2	43	5	7	2
Q5DJV4	High	High	Fas-associated factor-like protein (Fragment) OS=Nicotiana tabacum OX=4097 PE=2 SV=1	340	38.2	5.36	107830718	LOC107830718	9	2	3	2	16	4	7	3
A0A1S3YXR5	High	n/a	sulfite reductase 1 [ferredoxin], chloroplastic OS=Nicotiana tabacum OX=4097 GN=LOC107780886 PE=4 SV=1	693	78	9.04	0	0	4	2	2	2	5	2	2	2
A0A1S4DHF0	High	n/a	COP9 signalosome complex subunit 7-like isoform X2 OS=Nicotiana tabacum OX=4097 GN=LOC107829733 PE=4 SV=1	247	28.2	5.41	107829733	LOC107829733	9	2	2	2	7	1	1	1
A0A1S3ZMA7	High	Medium	Pectin acetylesterase OS=Nicotiana tabacum OX=4097 GN=LOC107788333 PE=3 SV=1	392	43.8	7.94	107788333	LOC107788333	7	2	3	2	3	1	1	1
A0A1S3XWG4	High	n/a	protein NRT1/ PTR FAMILY 2.8-like OS=Nicotiana tabacum OX=4097 GN=LOC107769569 PE=4 SV=1	595	66	8.59	107769569	LOC107769569	4	2	2	2	2	1	1	1
A0A1S4CSG4	High	n/a	prolyl-tRNA synthetase associated domain-containing protein 1 isoform X2 OS=Nicotiana tabacum OX=4097 GN=LOC107822207 PE=4 SV=1	319	34.9	7.91	107822207	LOC107822207	7	2	2	2	3	1	1	1
A0A1S4C9Z1	High	High	(S)-ureidoglycine aminohydrolase-like isoform X2 OS=Nicotiana tabacum OX=4097 GN=LOC107816704 PE=4 SV=1	312	35	6.52	107816704	LOC107816704	6	1	2	1	6	1	2	1
A0A1S4DA94	High	n/a	trafficking protein particle complex II-specific subunit 120 homolog isoform X2 OS=Nicotiana tabacum OX=4097 GN=LOC107827634 PE=4 SV=1	1185	130.2	6.57	107827634	LOC107827634	3	2	2	2	3	3	5	3
A0A1S3XIZ6	High	High	exocyst complex component SEC3A-like isoform X2 OS=Nicotiana tabacum OX=4097 GN=LOC107765669 PE=4 SV=1	747	83.9	5.57	107765669	LOC107765669	7	3	3	3	2	1	1	1
A0A1S3YH85	High	Medium	methylcrotonoyl-CoA carboxylase beta chain, mitochondrial-like OS=Nicotiana tabacum OX=4097 GN=LOC107776091 PE=4 SV=1	569	61.6	8.62	107776091	LOC107776091	3	1	2	1	14	6	8	2
A0A1S4A824	High	n/a	ATP-dependent Clp protease proteolytic subunit OS=Nicotiana tabacum OX=4097 GN=LOC107794723 PE=3 SV=1	237	26.2	7.61	107794723	LOC107794723	9	2	2	2	20	3	6	3
A0A1S4CQK1	High	n/a	DNA replication ATP-dependent helicase/nuclease DNA2 isoform X2 OS=Nicotiana tabacum OX=4097 GN=LOC107821610 PE=4 SV=1	1330	148.7	7.23	107821610	LOC107821610	1	1	2	1	1	1	1	1
A0A1S3ZLZ9	High	High	COP9 signalosome complex subunit 1-like OS=Nicotiana tabacum OX=4097 GN=LOC107788242 PE=4 SV=1	440	50.2	6.54	107788242	LOC107788242	9	3	3	3	2	1	1	1
P93381	High	n/a	Nicotiana tabacum ORF OS=Nicotiana tabacum OX=4097 PE=2 SV=1	138	15.3	8.69	107763725	LOC107763725	10	2	2	2	6	1	1	1
A0A1S3XKB8	High	n/a	protein TIC110, chloroplastic-like isoform X2 OS=Nicotiana tabacum OX=4097 GN=LOC107766127 PE=4 SV=1	1016	112.5	6.07	107766127	LOC107766127	2	2	2	2	12	9	16	1
A0A1S4B8B7	High	n/a	vacuolar amino acid transporter 1-like isoform X2 OS=Nicotiana tabacum OX=4097 GN=LOC107805489 PE=4 SV=1	497	54.2	5.14	107805489	LOC107805489	6	2	2	2	2	1	1	1
A0A1S4D7N3	High	n/a	uncharacterized protein LOC107826873 isoform X5 OS=Nicotiana tabacum OX=4097 GN=LOC107826873 PE=4 SV=1	163	18.4	9.95	107826873	LOC107826873	10	1	1	1	5	1	2	0
A0A1S4D905	High	Medium	uncharacterized protein LOC107827283 isoform X2 OS=Nicotiana tabacum OX=4097 GN=LOC107827283 PE=4 SV=1	274	31.7	8.88	107827283	LOC107827283	5	1	2	1	5	1	2	1
A0A1S4BN30	High	High	uncharacterized protein LOC107810083 isoform X1 OS=Nicotiana tabacum OX=4097 GN=LOC107810083 PE=4 SV=1	518	58.3	8.13	107810083	LOC107810083	8	2	2	2	6	2	2	2
A0A1S4BW23	Medium	High	WW domain-binding protein 2-like OS=Nicotiana tabacum OX=4097 GN=LOC107812457 PE=4 SV=1	195	22.1	7.03	107812457	LOC107812457	10	1	2	1	8	1	2	1
A0A1S4DQU8	Medium	Medium	LMBR1 domain-containing protein 2 homolog A-like OS=Nicotiana tabacum OX=4097 GN=LOC107832464 PE=4 SV=1	541	61.1	7.64	107832464	LOC107832464	3	1	2	1	7	3	3	3
A0A1S4DIW1	Medium	n/a	zinc protease PQQL-like isoform X2 OS=Nicotiana tabacum OX=4097 GN=LOC107830321 PE=3 SV=1	840	94.6	5.41	107830321	LOC107830321	2	1	1	1	2	1	1	1
A0A1S3Z0K7	Medium	n/a	embryogenesis-associated protein EMB8-like isoform X2 OS=Nicotiana tabacum OX=4097 GN=LOC107781688 PE=4 SV=1	564	63.2	7.24	107781688	LOC107781688	2	1	1	1	4	2	3	2
A0A1S4CM19	Medium	n/a	uncharacterized protein LOC107820340 isoform X2 OS=Nicotiana tabacum OX=4097 GN=LOC107820340 PE=4 SV=1	170	19	5.47	107820340	LOC107820340	8	1	1	1	21	3	16	1
A0A1S3YS20	Medium	n/a	Protein DETOXIFICATION OS=Nicotiana tabacum OX=4097 GN=LOC107779023 PE=3 SV=1	501	54.8	6.92	107779023	LOC107779023	3	1	1	1	3	1	1	1
A0A1S3ZGQ5	Medium	n/a	Phosphatidylserine decarboxylase proenzyme 2 OS=Nicotiana tabacum OX=4097 GN=LOC107786650 PE=3 SV=1	641	71.7	6.55	107786650	LOC107786650	1	1	1	1	2	1	1	1
A0A1S3XIQ7	Medium	n/a	putative vesicle-associated membrane protein 726 isoform X2 OS=Nicotiana tabacum OX=4097 GN=LOC107765643 PE=3 SV=1	220	24.9	8.98	107765643	LOC107765643	5	1	1	1	5	1	3	0
A0A1S4APA1	Medium	n/a	kynurenine formamidase-like isoform X2 OS=Nicotiana tabacum OX=4097 GN=LOC107799895 PE=4 SV=1	276	30.5	5.47	107799895	LOC107799895	5	1	1	1	21	5	16	5
Q5FB33	Medium	n/a	NGMTP1 OS=Nicotiana glauca OX=4090 GN=NgMTP1 PE=2 SV=1	418	46	6.35	0	0	3	1	1	1	3	1	2	1
A0A1S4BAX8	Medium	n/a	protein argonaute 1-like isoform X2 OS=Nicotiana tabacum OX=4097 GN=LOC107806342 PE=3 SV=1	1058	117.6	9.44	107806342	LOC107806342	2	1	1	1	3	2	5	2
A0A1S4DMJ0	Medium	n/a	uncharacterized protein At2g34160-like OS=Nicotiana tabacum OX=4097 GN=LOC107831383 PE=4 SV=1	127	14.3	6.16	107831383	LOC107831383	6	1	1	1	6	1	1	1
Q9M5Q2	Medium	n/a	Phosphoinositide phospholipase C OS=Nicotiana tabacum OX=4097 PE=2 SV=1	605	68.6	6.61	107819498	LOC107819498	2	1	1	1	1	1	1	1
A0A1S4DGJ5	Medium	n/a	putative G3BP-like protein isoform X4 OS=Nicotiana tabacum OX=4097 GN=LOC107829551 PE=4 SV=1	467	50.1	5.31	107829551	LOC107829551	4	1	1	1	5	2	2	2
A0A1S3Z6X1	Medium	n/a	protein FAM91A1-like isoform X2 OS=Nicotiana tabacum OX=4097 GN=LOC107783623 PE=4 SV=1	921	102.1	5.48	107783623	LOC107783623	2	1	1	1	1	1	1	1
D9IP72	Medium	n/a	Eukaryotic translation initiation factor 4E OS=Nicotiana tabacum OX=4097 GN=eIF4E PE=2 SV=1	222	25.2	5.48	107770689	LOC107770689	5	1	1	1	5	1	1	1
A0A1S4CKD3	Medium	Medium	uncharacterized protein LOC107819997 isoform X2 OS=Nicotiana tabacum OX=4097 GN=LOC107819997 PE=4 SV=1	156	17.7	9.26	107819997	LOC107819997	12	1	2	1	17	2	2	2
A0A1S4B117	Medium	n/a	fasciclin-like arabinogalactan protein 14 OS=Nicotiana tabacum OX=4097 GN=LOC107803426 PE=4 SV=1	299	31	5.49	107803426	LOC107803426	4	1	1	1	10	2	4	2
A0A1S3YBJ7	Medium	n/a	ubiquitin fusion degradation protein 1 homolog isoform X3 OS=Nicotiana tabacum OX=4097 GN=LOC107774380 PE=4 SV=1	282	31.4	6.8	107774380	LOC107774380	5	1	1	1	3	1	1	1
A0A1S3ZVZ2	Medium	n/a	uncharacterized protein LOC107791053 isoform X3 OS=Nicotiana tabacum OX=4097 GN=LOC107791053 PE=4 SV=1	1658	181.3	4.67	107791053	LOC107791053	0	1	1	1	4	4	5	4
A0A1S3X978	Medium	n/a	Pectin acetylesterase OS=Nicotiana tabacum OX=4097 GN=LOC107762614 PE=3 SV=1	390	43.4	8.56	107762614	LOC107762614	3	1	1	1	4	1	1	1
A0A1S3ZVY7	Medium	n/a	ceramide kinase-like isoform X2 OS=Nicotiana tabacum OX=4097 GN=LOC107791052 PE=4 SV=1	614	68.1	6.49	107791052	LOC107791052	2	1	1	1	2	1	1	1
A0A1S4D9P1	Medium	n/a	protein PEROXIN-4 isoform X1 OS=Nicotiana tabacum OX=4097 GN=LOC107827478 PE=3 SV=1	159	18	8.7	107827478	LOC107827478	6	1	1	1	17	2	5	2
A0A1S4CT88	Medium	n/a	protein odr-4 homolog isoform X2 OS=Nicotiana tabacum OX=4097 GN=LOC107822321 PE=4 SV=1	417	46.3	5.58	107822321	LOC107822321	4	1	1	1	9	3	3	3
A0A1S3ZSX1	Medium	n/a	uncharacterized protein LOC107790120 isoform X2 OS=Nicotiana tabacum OX=4097 GN=LOC107790120 PE=4 SV=1	382	42.9	6.13	107790120	LOC107790120	5	1	1	1	8	2	3	1
A0A1S4D7V0	Medium	n/a	Phospholipid scramblase OS=Nicotiana tabacum OX=4097 GN=LOC107826888 PE=3 SV=1	425	48.1	9.17	107826888	LOC107826888	4	1	1	1	2	1	1	1
A0A1S4CMW1	Medium	n/a	protein canopy homolog 1-like isoform X3 OS=Nicotiana tabacum OX=4097 GN=LOC107820745 PE=4 SV=1	188	21.4	7.33	107820745	LOC107820745	6	1	1	1	31	5	8	2
A0A1S4BQS1	Medium	n/a	uncharacterized protein LOC107810895 isoform X2 OS=Nicotiana tabacum OX=4097 GN=LOC107810895 PE=4 SV=1	403	44.3	6.47	107810895	LOC107810895	3	1	1	1	5	1	2	1
A0A1S4DRM9	Medium	n/a	trafficking protein particle complex subunit 11-like isoform X2 OS=Nicotiana tabacum OX=4097 GN=LOC107832731 PE=4 SV=1	961	106.8	5.87	107832731	LOC107832731	1	1	1	1	3	2	3	2
A0A1S3XJ75	Medium	n/a	lipid droplet-associated hydrolase isoform X3 OS=Nicotiana tabacum OX=4097 GN=LOC107765580 PE=4 SV=1	321	36.3	8.78	107765580	LOC107765580	3	1	1	1	3	1	1	1
A0A1S4CBL3	Medium	n/a	probable sphingolipid transporter spinster homolog 2 OS=Nicotiana tabacum OX=4097 GN=LOC107817329 PE=4 SV=1	534	57.8	7.55	107817329	LOC107817329	1	1	1	1	2	1	1	1
A0A1S4A5F9	Medium	n/a	transcription factor Pur-alpha 1-like isoform X2 OS=Nicotiana tabacum OX=4097 GN=LOC107793912 PE=4 SV=1	290	31.7	5.57	107793912	LOC107793912	4	1	1	1	10	2	3	2
A0A1S4BEY6	Medium	n/a	solute carrier family 25 member 44-like isoform X2 OS=Nicotiana tabacum OX=4097 GN=LOC107807503 PE=3 SV=1	320	34.4	9.77	107807503	LOC107807503	3	1	1	1	7	2	3	2
A0A1S3XXV7	Medium	n/a	WW domain-binding protein 2-like OS=Nicotiana tabacum OX=4097 GN=LOC107769958 PE=4 SV=1	195	22.2	6.68	107769958	LOC107769958	10	1	1	1	8	1	2	1
A0A1S4BXS7	Medium	n/a	cytochrome b5, seed isoform OS=Nicotiana tabacum OX=4097 GN=LOC107812972 PE=3 SV=1	135	14.9	6.06	107812972	LOC107812972	13	1	1	1	19	2	3	1
A0A075EZT4	Medium	n/a	Acyl-coenzyme A oxidase OS=Nicotiana tabacum OX=4097 GN=Acx1B PE=2 SV=1	664	74.3	7.96	107812035	LOC107812035	2	1	1	1	13	7	10	7
A0A1S3Y145	Medium	n/a	uncharacterized protein At2g34160-like isoform X2 OS=Nicotiana tabacum OX=4097 GN=LOC107771130 PE=4 SV=1	128	14	8.32	107771130	LOC107771130	5	1	1	1	6	1	1	1
A0A1S4BH79	Medium	n/a	probable metal-nicotianamine transporter YSL6 OS=Nicotiana tabacum OX=4097 GN=LOC107808242 PE=4 SV=1	677	73.9	6.54	107808242	LOC107808242	1	1	1	1	2	1	2	1
A0A1S4BKS7	Medium	n/a	mavicyanin-like OS=Nicotiana tabacum OX=4097 GN=LOC107809377 PE=4 SV=1	165	18.4	7.94	107809377	LOC107809377	6	1	1	1	22	3	8	3
A0A1S4BUM3	Medium	n/a	acylpyruvase FAHD1, mitochondrial isoform X2 OS=Nicotiana tabacum OX=4097 GN=LOC107812056 PE=4 SV=1	258	27.4	8.4	107812056	LOC107812056	5	1	1	1	15	3	5	1
